# Supplementary material for: Annotating functional effects of non-coding variants in neuropsychiatric cell types by deep transfer learning
Source: PLoS Comput Biol. 2022 May 16;18(5):e1010011. doi: 10.1371/journal.pcbi.1010011 (PMC9135341; doi:10.1371/journal.pcbi.1010011)
Supplement: S1 Table — Table A. Cell type information. Table B. Creditable SNPs set. Table C. GWAS Candidate SNPs. (XLSX) [file pcbi.1010011.s002.xlsx]

## Sheet: Table A
Cell Types
IPS
CN
DN
NSC	SE129017
GA
GZ	https://www.ncbi.nlm.nih.gov/geo/query/acc.cgi?acc=GSE95023
CP
FB	Roadmap Epigenomics Featal Brain E082
H3K27ac	Noonan Lab
ACC_neuron
AMY_neuron
DLPFC_neuron
HIPP_neuron
INS_neuron
ITC_neuron
MDT_neuron	BOCA
NAC_neuron	https://bendlj01.u.hpc.mssm.edu/multireg/
OFC_neuron
PMC_neuron
PUT_neuron
PVC_neuron
STC_neuron
VLPFC_neuron
PEC_OCR
PEC_Enhancers	PsychENCODE
TC_H3K27ac	http://resource.psychencode.org/
PFC_H3k27ac
CBC_H3k27ac
Organoid_0	Brain Organoid
Organoid_11	https://science.sciencemag.org/content/367/6476/eaay1645.long
Organoid_30	GSE132403(I got the data in a zip, not sure it this is the actual source)

## Sheet: Table B - credible_set_SNPs
	Chromosome	Pos	rsid	Posterior Probability	Glut	CP	DN	FB_OCR	GA	GZ	FB_H3K27ac	iPS	NPC	ACC_neuron	AMY_neuron	DLPFC_neuron	HIPP_neuron	INS_neuron	ITC_neuron	MDT_neuron	NAC_neuron	OFC_neuron	PMC_neuron	PUT_neuron	PVC_neuron	STC_neuron	VLPFC_neuron	PEC_Enhancers	PEC_OCR	Organoid_0	Organoid_11	Organoid_30	PFC_H3K27ac	TC_H3K27ac	CBC_H3K27ac
0	12	2344960	rs2007044	0.647	0.0014706	0.000195336	0.00889069	0.00350412	0.00355551	0.000446342	0.0129858	0.00414202	0.00138094	0.000666983	0.000182298	0.000571059	0.000758271	0.000382894	0.000364826	0.000665724	0.000860319	0.000911619	0.000847754	0.00139725	0.000429269	0.000744223	0.000865613	0.00014142	0.0034656	0.000367405	0.00601235	0.000598124	0.000110023	4.04939e-05	0.0016668
1	12	2374130	rs2239038	0.049	0.00340531	0.00022155	0.00371916	0.00269279	0.00154197	0.00019455	0.00640711	0.00250177	0.00436102	0.000476151	0.000118289	0.000622802	0.000356655	0.000335553	0.000304817	0.00258291	2.51346e-06	0.000789981	0.000643984	3.01612e-05	0.000406737	0.000669627	0.000854955	0.0001883	0.00167897	0.000779804	0.00146377	0.000678535	0.000324331	0.00054957	0.00215753
2	12	2340798	rs34382810	0.044	0.00578381	0.00324889	0.0169753	0.00779207	0.015507	0.00412139	0.0136394	0.0173223	0.00455496	0.0120004	0.00582266	0.0162499	0.00763191	0.00995421	0.0105712	0.0069642	0.00408825	0.0169605	0.0171585	0.0053487	0.0118587	0.0164659	0.0182472	0.0039881	0.0113288	2.70656e-05	0.0150776	0.000166275	0.0103138	0.0101587	0.00323888
3	12	2408194	rs4298967	0.034	0.00590942	0.0105918	0.0280672	0.00822528	0.0523347	0.0128302	0.0182592	0.00773286	0.00280766	0.000304139	0.000213644	0.00024451	0.000907414	0.000162073	0.000203866	0.000809206	0.000918606	0.000476528	0.000366472	0.0016623	0.000112461	0.000395679	0.000479186	0.000555742	0.00068483	5.3986e-05	0.0184819	0.000361136	0.00171372	0.00236471	0.0013256
4	12	2368396	rs2370414	0.033	0.00101857	0.00301426	0.00368202	0.00231496	0.00579856	0.00405506	0.0217291	0.014492	2.78614e-05	4.33262e-05	3.18885e-05	7.35712e-05	9.05052e-05	3.64043e-05	3.94133e-05	0.000521496	0.00109709	7.43809e-05	7.60056e-05	0.00223929	4.40992e-05	5.33183e-05	6.56018e-05	0.000205682	0.00038845	0.000608968	0.00691178	0.000126717	0.0012913	0.001243	0.00112055
5	12	2384005	rs2238057	0.028	0.000198349	0.00111619	0.00988873	0.00818361	0.0192395	0.00159345	0.0050638	0.00331592	0.00081864	0.000427936	0.000101969	0.000436014	0.000684903	0.000266367	0.000250583	0.000122087	5.97619e-05	0.000578727	0.000515916	0.000106096	0.00022506	0.000544822	0.000562196	0.000752822	0.00447037	0.00105707	0.00242141	0.000347339	0.00239081	0.0024224	0.00455298
6	12	2346393	rs2159100	0.025	0.000689242	0.00168074	0.00385102	0.00161411	0.00643947	0.0010077	0.00921752	0.000507022	2.97148e-05	0.000456993	0.000114701	0.000397984	0.000447904	0.000284987	0.000295	0.00033411	2.62503e-05	0.000540873	0.000534004	7.85233e-05	0.000242561	0.000501534	0.000638134	0.000247654	3.60701e-05	0.000151921	0.0103452	0.000361935	0.00106942	0.000956316	0.000927381
7	12	2348844	rs11062170	0.021	0.0251251	0.000105757	0.0633607	0.0481622	0.0486467	2.48887e-05	0.0344688	0.00163257	0.0188187	0.035703	0.018381	0.0357842	0.0403321	0.0270716	0.0275485	0.00496016	0.00628237	0.0388291	0.0339174	0.0118798	0.0157362	0.0386505	0.0372211	0.0106896	0.0336861	0.00465871	0.00475714	0.00715019	0.00883412	0.00843073	0.00618763
8	12	2346830	rs12315711	0.014	0.00374138	0.000211224	0.00505513	0.00536603	0.00349243	0.000193112	0.00272824	0.00192173	0.00261784	0.00120918	0.00016822	0.00146987	0.000258718	0.00089049	0.000924606	0.00462603	4.45074e-05	0.00207153	0.00192921	5.69019e-05	0.000976404	0.00187592	0.00258916	0.00103714	0.00345731	0.000230586	0.0064182	0.000171068	0.00444253	0.0046008	0.000520572
9	12	2341385	rs7965923	0.013	0.000512371	0.0018577	0.000482712	0.000121636	0.000441669	0.00302339	0.000544697	0.00258545	0.00126032	2.8254e-06	1.43525e-05	9.59728e-07	4.81191e-05	3.90885e-05	2.73215e-06	0.000163799	0.000131012	4.61612e-05	1.46707e-06	6.08531e-05	1.69557e-05	4.68629e-05	5.50433e-05	2.3843e-05	0.000145301	7.77938e-05	0.000348777	4.96516e-05	0.000636937	0.000818154	6.94701e-05
10	12	2349584	rs4765905	0.012	0.000611616	0.00156718	0.000657041	3.63151e-05	0.00093076	0.00172061	0.003131	0.0032862	0.000298999	3.28679e-05	1.38076e-05	3.87189e-05	4.45915e-05	2.35366e-05	2.06084e-05	0.000117466	7.35827e-05	3.42458e-05	3.55081e-05	0.000147553	3.19494e-05	3.12992e-05	3.96526e-05	6.61635e-06	2.5053e-05	0.000318794	0.00070855	3.32622e-05	0.000317398	0.000314947	0.000476297
11	12	2345295	rs1006737	0.011	0.00120981	0.00303113	9.16049e-05	0.00559388	0.000425458	0.00342329	0.00118625	0.00423393	0.00129207	0.000188636	7.62125e-06	0.000153015	0.000259156	0.00013753	0.000134344	0.00131736	6.81612e-07	0.000180128	0.000224653	4.62243e-05	2.99911e-05	0.00012854	0.000206875	5.3819e-05	0.000349129	0.0012904	0.00731754	0.000674869	6.7953e-05	0.000138652	0.000123192
12	12	2344644	rs769087	0.01	0.000170212	0.00178369	0.000820339	0.0323909	0.00768377	0.00258783	0.0208623	0.000996057	5.7485e-05	0.00808377	0.0018968	0.00882821	0.00856384	0.0055768	0.00521566	0.00929002	0.0013804	0.0101907	0.00915823	0.00252068	0.00455391	0.00850566	0.0114799	0.0026877	0.0115218	0.00171528	0.0144733	5.83306e-05	0.010422	0.0107924	0.00714494
13	12	2386948	rs10774036	0.01	0.00744616	0.0020058	0.0109621	0.00106833	0.0236276	0.00136116	0.0116943	0.0110759	0.00195148	0.00190615	0.000790712	0.00202045	0.00207518	0.00118222	0.00133162	0.0010323	0.000413406	0.00272924	0.0022669	0.00115702	0.00111367	0.00267772	0.00295751	2.17278e-05	0.00303677	0.00112659	0.0183066	0.000420868	0.0011638	0.00132399	0.000688294
14	12	2368674	rs10774035	0.01	0.00691273	0.00952781	0.00858619	0.0130766	0.00730951	0.0128916	0.0265708	0.0532511	0.0030359	0.00332029	0.00153764	0.00448473	0.00407619	0.00319087	0.00254131	0.0159131	0.00161424	0.00598355	0.00486781	0.00481989	0.00248591	0.00511955	0.00675886	0.00120637	0.00786885	0.000104489	0.0111159	0.000305963	0.00254133	0.00185749	0.000786347
15	12	2402246	rs1024582	0.009	0.00192093	0.00356139	0.00976691	0.0110428	0.00781178	0.00441585	0.0040068	0.000345122	0.00132665	0.000627166	0.000102322	0.000637061	0.000713235	0.000444301	0.000399549	9.11932e-05	0.000123204	0.000678486	0.000871518	0.000153707	0.000441346	0.000555775	0.000788493	0.00104216	0.00130234	0.00110913	0.0171486	0.000561159	0.0042289	0.00404305	0.00465216
16	12	2387099	rs10744560	0.008	0.000472046	0.00592898	0.0359492	0.00845961	0.024149	0.00783799	0.0109181	0.011113	0.0101751	0.025313	0.0111568	0.025646	0.025152	0.0146391	0.0194071	0.00404054	0.00337899	0.0366077	0.0336293	0.00858663	0.0149541	0.0357363	0.0383514	0.00353756	0.037233	0.00945641	0.058855	0.00598698	0.0124387	0.0133664	0.00364166
17	12	2394781	rs12311439	0.008	0.000238459	0.00089179	0.00038686	0.00247665	0.000489917	0.00103107	0.000896752	0.00218332	0.000215519	0.00199746	0.000768983	0.00264942	0.0016511	0.00150525	0.00174284	0.00107988	0.000935249	0.00312082	0.00264792	0.00191212	0.0014807	0.00254491	0.00333873	0.00017248	0.000543648	0.00251669	0.0135706	0.00102725	0.00108176	0.00104484	6.70664e-05
18	7	2020995	rs12668848	0.257	0.00033069	3.06852e-05	0.000109216	2.94123e-05	0.000353636	1.00061e-05	0.00387403	0.000787251	7.94325e-05	1.73642e-05	7.98848e-06	1.50923e-05	2.40404e-05	8.85999e-06	7.21861e-06	5.56648e-05	5.03057e-06	2.47275e-05	1.67372e-05	1.83281e-05	1.28639e-05	2.2964e-05	2.16432e-05	7.41757e-05	0.00145374	0.000258192	0.00362998	0.000463687	0.000248283	0.000221044	0.000101391
19	7	2029867	rs58120505	0.257	0.000570979	0.000200158	0.00551899	0.00213117	0.00904405	0.000362702	0.000503063	0.00878609	0.000672318	0.00041135	0.000219204	0.000527589	0.000615384	0.00031744	0.000284196	0.000898884	0.00136541	0.000581674	0.000558586	0.00253824	0.000361507	0.000526354	0.000530242	9.72636e-05	0.00106819	0.00128164	0.00490138	0.000180583	0.00173014	0.00184273	0.00319781
20	7	2048220	rs13227554	0.056	0.00450575	0.000469744	0.00971205	0.0119795	0.0171309	0.00067687	0.0107774	0.0181246	0.00134238	0.00379875	0.00200775	0.00388248	0.00563855	0.0024755	0.00249895	0.000193406	0.00107469	0.00646386	0.00424063	0.00323502	0.00146675	0.0062801	0.00554825	0.000594135	0.00748803	0.00327471	0.00224218	0.00632828	7.69272e-05	0.000432763	0.0013124
21	7	2027448	rs11763870	0.051	0.00188194	9.14317e-05	2.08765e-05	0.000365946	0.00306599	3.84115e-05	0.000519812	0.00475451	0.00159319	2.50442e-05	1.19496e-05	1.96109e-05	1.59461e-05	2.3148e-06	1.6056e-06	0.000317106	5.49516e-05	5.32996e-06	4.76362e-05	0.000166483	6.53556e-06	4.46318e-05	2.40607e-05	8.04388e-05	0.00119345	0.0109465	0.00624567	0.00495674	0.00100448	0.00104942	0.000915833
22	7	2047875	rs871925	0.046	0.00146449	7.19521e-05	0.00658837	0.00244599	0.0075115	0.000106381	0.00541294	0.00227019	0.00118756	7.46707e-05	5.49165e-05	0.00011096	6.58338e-05	6.74604e-05	4.27468e-05	0.000255432	3.74677e-05	9.55188e-05	0.000109604	0.000119572	7.25393e-05	0.000133092	8.11112e-05	0.000133798	0.00641964	0.00156483	0.00381088	0.000428963	0.00142034	0.00154699	0.00160247
23	7	2017445	rs6461049	0.016	0.0023065	0.000758409	0.00511581	0.00425205	0.00589601	0.000919525	0.0056237	0.000747975	0.0014841	0.00166775	0.000591218	0.00183484	0.00199676	0.00101761	0.00108861	0.00166295	0.000344238	0.0026035	0.00186877	0.000792006	0.000805517	0.00224376	0.00249587	0.00102397	0.00532257	0.00619227	0.0125083	0.00166583	0.00471696	0.00518299	0.0039744
24	7	2045351	rs10479762	0.016	0.000666426	0.00356553	0.000751607	0.000120839	0.0013228	0.00445604	0.00673708	0.000510246	0.00029436	4.69349e-06	2.05464e-06	3.16539e-06	1.18688e-05	1.80982e-07	1.0759e-06	1.42748e-05	1.59817e-05	1.05304e-05	4.22128e-06	1.17859e-05	2.78218e-06	1.01035e-05	9.65371e-06	4.32623e-05	0.000331153	0.00256474	0.0061146	0.000521074	0.000110598	0.000196774	0.000308229
25	7	2036460	rs59574136	0.014	0.00300924	0.00207417	0.0320625	0.0322276	0.0249318	0.00287434	0.00298888	0.00463579	0.000253994	0.000700941	0.000234357	0.000691077	0.00197462	0.000532344	0.000465809	0.000742369	0.00129223	0.000773435	0.000824687	0.00194741	0.000370086	0.000674174	0.000778673	0.0016594	0.00174073	0.00144341	0.00327761	0.0003945	0.005203	0.0051943	0.00474425
26	7	2037215	rs55689856	0.011	0.00602049	0.000395551	0.00805889	0.00148797	0.0232878	0.000237361	0.00451171	0.0310126	0.00368421	4.27437e-05	2.02677e-05	4.97239e-05	7.66537e-05	2.75784e-05	2.31472e-05	0.000295505	4.17771e-05	7.36782e-05	5.70395e-05	0.000123689	3.88005e-05	7.06472e-05	6.76274e-05	0.000399063	0.00249909	0.00936899	0.0155951	6.64368e-05	0.00204392	0.00224884	0.0020336
27	7	2030287	rs57216949	0.006	0.00183585	9.91393e-05	0.0043684	0.000237719	0.00718554	6.45239e-05	0.0093765	0.0582322	0.00163272	5.30054e-05	4.99525e-05	7.57645e-05	3.64775e-05	3.48486e-05	2.97212e-05	0.00034933	4.77516e-05	0.000106768	7.79493e-05	0.000183034	7.32564e-05	0.000126253	0.000121019	0.00045835	0.00476201	0.0119272	0.0129676	0.00432996	0.00189357	0.00217601	0.00210396
28	7	2027311	rs11765549	0.006	0.0105113	0.000383921	0.0136772	0.00424567	0.0248694	0.000321448	0.0221734	0.0154381	0.00813082	0.00243174	0.000640194	0.002873	0.00194946	0.00157494	0.00152866	0.00274223	0.000181598	0.0041154	0.00334839	0.000687756	0.00226334	0.00393115	0.00348391	0.00109057	0.00792845	0.0023914	0.00439173	0.00245465	0.00562777	0.00613996	0.00438697
29	7	2027324	rs11765550	0.005	0.00461329	0.00106171	0.00741698	0.000971766	0.00680569	0.00100256	0.0197735	0.000514954	0.00461186	0.000804267	0.000142277	0.00103388	0.000672557	0.000505344	0.000556717	0.000187602	0.000176854	0.00116883	0.000947287	0.0006201	0.000730342	0.00107314	0.00095873	0.000333894	0.000439949	0.00481047	0.0136239	0.00119044	0.00113339	0.0013279	0.000177249
30	7	2030104	rs60755037	0.005	0.00205113	0.000434473	0.00835082	0.00544166	0.00894253	0.000568919	0.00805554	0.00496586	0.00138104	6.96228e-05	6.17007e-06	6.90656e-05	0.000108067	4.73863e-05	4.11691e-05	1.2428e-05	8.94986e-06	6.81893e-05	6.66549e-05	4.28779e-05	1.52827e-05	8.19829e-05	8.03338e-05	0.00113467	0.00473975	0.0040672	0.0100441	0.000764813	0.00257452	0.00225211	0.00199284
31	7	2029940	rs56727870	0.004	0.00801227	0.000333829	0.00561583	0.00397144	0.00314611	0.0008596	0.0044212	0.0196812	0.00585155	0.000585268	0.000191996	0.000595884	0.00100279	0.000364698	0.000333333	0.00132368	3.93837e-05	0.000835036	0.000631635	9.54294e-05	0.000273703	0.000854498	0.000781334	0.000240291	0.00707431	0.013979	0.0221253	0.00452181	0.00444551	0.00480518	0.00235487
32	7	2030007	rs60995052	0.004	0.0046992	3.8201e-05	0.00552386	3.2343e-05	0.0115736	1.87755e-05	0.000845253	0.00441149	0.00251483	7.96416e-05	1.98233e-05	7.54255e-05	7.64115e-05	3.70275e-05	3.42426e-05	0.000468264	5.58752e-05	0.000132848	8.99124e-05	0.000100752	6.33959e-05	0.000137114	0.000123733	0.000297338	0.00167892	0.00425904	0.00482708	0.00155417	0.001249	0.00141541	0.000438344
33	1	98512127	rs2660304	0.171	0.0105361	0.000883557	0.00577152	0.0135587	0.0102057	0.000896435	0.00229865	0.0154904	0.00912799	0.000151888	0.000148702	6.84373e-05	0.000523508	0.000342324	0.00045377	0.00367042	0.00135791	0.000395618	0.000274934	0.00128663	0.000932846	0.000797093	0.000184111	7.27288e-05	0.000380975	0.00181372	0.00302474	0.00127075	0.000365734	0.000525922	0.000584215
34	1	98501984	rs1702294	0.165	0.00010673	0.012777	0.000616604	0.000977471	0.0100495	0.0154408	0.00204016	8.70309e-06	1.28443e-05	0.000108761	6.80372e-06	0.000144174	0.000150276	0.000289266	5.36186e-06	0.000325745	0.000576905	6.28801e-05	3.89107e-06	0.00102633	0.000879927	4.24325e-05	6.28831e-05	1.00781e-06	0.000303729	6.75768e-05	0.00912008	0.000279948	0.000728026	0.000796857	0.000420658
35	1	98497176	rs1198572	0.148	0.00034939	0.00979492	0.00328292	0.00100537	0.0185506	0.0140779	0.000642989	6.05793e-05	0.000157721	0.000719738	9.2456e-05	0.000805944	0.00135649	0.000729695	0.000551524	9.08393e-05	0.00411138	0.000474421	0.00142668	0.00370053	0.00100239	0.000328779	0.000462692	5.54482e-05	0.000436932	4.30415e-05	0.00159276	0.000138124	0.000466878	0.000453997	0.000307163
36	1	98502340	rs1782810	0.116	0.000582103	0.00406559	0.000548951	0.000409534	0.000140276	0.00461292	0.000201582	0.000610396	0.000530291	0.000410418	0.000148369	0.000388933	0.00066209	0.000260119	0.000292242	0.000216352	0.000145734	0.000483542	0.000393919	0.000346808	0.000171385	0.000453211	0.000482263	6.36707e-06	0.000994973	0.00104273	0.0022192	0.00165676	0.000138711	0.000136945	7.6117e-05
37	1	98508258	rs2802535	0.074	0.000361381	0.00456722	0.000106452	0.000781388	0.000879994	0.0049167	0.000136601	0.000798158	0.00107639	0.000118419	3.67939e-05	0.000156105	0.000167682	0.000132543	0.000100351	0.00173238	0.000259634	0.000167914	0.000223923	0.000541028	0.000148728	0.00013448	0.000187394	9.26544e-06	0.000289876	0.000202532	0.00828856	0.000923098	0.000332335	0.000463561	0.000135268
38	1	98491248	rs4950119	0.073	0.00139319	0.00479537	0.00125661	0.0036319	0.00101686	0.00507915	0.00096059	0.00166596	0.00181882	0.00170915	0.000276201	0.002112	0.0021086	0.0019152	0.00148056	0.00165832	0.000869233	0.00175478	0.00303456	0.00115318	0.00185025	0.00128645	0.00200524	1.45414e-05	0.00036434	0.000170412	0.0102725	0.000277298	0.000692591	0.00108655	0.000234323
39	1	98552832	rs1198588	0.047	0.0293332	0.000608915	0.0105832	0.00879312	0.00426346	0.000644505	0.00625578	0.0231829	0.0269744	0.00540962	0.00146061	0.00522498	0.00414903	0.00343257	0.00404894	0.00545408	0.00142253	0.00753892	0.00677804	0.00116068	0.00298126	0.0054856	0.00741048	0.00175929	0.00284201	0.000435576	0.000491131	0.000972377	0.00456975	0.00432962	0.000955433
40	1	98507696	rs4292998	0.039	8.12754e-06	0.00151694	0.000139254	0.0109957	0.000833137	0.00157106	0.000582376	2.83999e-05	4.42493e-05	0.000600116	4.18369e-05	0.000845769	0.000395354	0.000880508	0.000467787	0.000606026	0.00162708	0.000308417	0.00141575	0.00131831	0.00247093	0.000153413	0.00030798	2.59041e-05	8.43448e-05	6.32432e-06	0.00223117	0.000141436	0.000359253	0.000328515	0.000205399
41	1	98502934	rs1625579	0.028	0.000230016	0.00461608	0.000829963	0.00016743	0.00224482	0.00644907	0.000559525	1.61539e-05	0.000484258	8.27061e-05	1.64183e-05	0.000168897	1.5974e-05	0.000446249	3.41884e-05	0.000522582	0.00576064	7.06136e-05	0.000183895	0.000475682	0.00168885	3.55663e-05	7.12436e-05	5.38575e-06	0.000446688	6.5104e-05	0.00960359	0.000637429	0.000122943	0.000161713	1.8609e-05
42	1	98541836	rs1198591	0.016	9.12438e-05	0.00225684	3.34615e-05	0.00022044	0.000665765	0.00230047	2.48188e-05	0.000164767	8.6037e-05	0.000125303	1.24227e-05	0.000145399	0.000133226	0.000169176	8.76815e-05	0.00015438	0.00125636	7.8575e-05	0.000219097	0.00120333	0.000342968	6.5597e-05	8.24751e-05	1.95543e-06	8.33608e-05	3.37172e-05	0.00411111	0.000156162	7.91084e-05	0.000102912	6.17243e-05
43	1	98527259	rs2802533	0.01	0.00310012	0.000575848	0.00433795	0.0202753	0.0104458	0.000661463	0.00137919	0.00103924	0.00198719	0.0117695	0.00150031	0.0139541	0.00957494	0.0127165	0.0127367	0.00490552	0.00263207	0.0135299	0.0189746	0.00311961	0.00641389	0.00978555	0.0136069	0.00025169	0.000550512	0.000133988	0.00214823	0.000356668	0.00235547	0.0028727	0.000434519
44	1	98528452	rs2660299	0.009	7.88728e-05	0.00576307	0.0016197	0.00389381	0.00168034	0.00441518	0.0055971	0.000568514	0.000126498	0.00118643	4.91266e-05	0.000963723	0.000908363	0.00101197	0.00093394	0.000684513	0.00176508	0.00110259	0.00167333	0.00236379	0.000671732	0.000855335	0.00122759	0.000122448	0.000112163	6.93835e-08	0.0120775	0.000275162	0.00223043	0.00254929	0.000987013
45	1	98535375	rs1198598	0.009	0.00262948	0.0110989	0.00578459	0.00314235	0.00937215	0.0150082	0.0140265	0.00860306	0.0036144	0.00155413	0.000195916	0.00178482	2.32216e-05	0.00174655	0.000953037	0.000342013	0.0391005	0.000865217	0.00153583	0.052816	0.00173032	0.00101252	0.00139709	0.000217947	0.000169097	0.000125954	0.00212568	6.71295e-05	0.000400038	0.000180574	0.000794795
46	1	98530559	rs1198581	0.009	0.000265141	0.00337532	0.000860975	0.0017134	0.00136012	0.00425211	0.0035312	0.000149878	0.000247934	0.00092382	5.89958e-05	0.00138417	0.000672772	0.00161276	0.000705949	0.000237839	0.00554314	0.000361206	0.00198491	0.00312487	0.00382699	0.00023531	0.000427908	3.89695e-05	0.00021509	5.62829e-05	0.0030878	8.17908e-05	0.0010836	0.00115514	0.000399995
47	1	98531022	rs1198580	0.009	0.000108412	0.00940376	0.000303614	0.000151901	0.00153715	0.0114824	0.000166559	0.000231976	7.70518e-05	0.0015321	5.94388e-05	0.00227423	0.00125271	0.00279789	0.00119689	0.000147743	0.0167359	0.000535259	0.00352374	0.00742199	0.00757892	0.000287353	0.000556997	2.67907e-06	0.000266485	2.65351e-05	0.00833163	7.91585e-05	0.000111025	0.00016727	5.80885e-05
48	1	98525221	rs1782818	0.008	0.00489625	0.000861246	0.0159959	0.00243381	0.0160185	0.00102245	0.000877175	0.0104186	0.00508559	1.79582e-05	7.27528e-05	6.83554e-05	4.74043e-07	3.14671e-05	2.63634e-05	0.000108739	0.00178184	0.000126866	7.08737e-06	0.00325939	1.12634e-05	0.000110505	0.00013821	6.6923e-05	6.44522e-05	3.86101e-05	0.000304002	0.00010887	0.000545997	0.000576004	0.000241005
49	1	98530398	rs1198582	0.008	0.00206886	0.0257913	0.00505622	0.0103206	0.00364681	0.0312057	0.00016829	0.00171963	0.00167187	0.00393958	0.000869686	0.00434445	0.00458135	0.00338989	0.00348719	0.00356879	0.000748431	0.00508247	0.00636681	0.00241064	0.00244089	0.00391033	0.00560611	0.000184371	0.00280442	0.000143311	0.0119255	8.17399e-05	0.002305	0.0027594	0.000962541
50	1	98526167	rs1702291	0.007	0.00174078	0.00317533	0.0148595	0.00472409	0.0220404	0.00317089	0.00593176	0.000495895	0.000558309	0.000389698	6.8559e-05	0.000469646	0.00089296	0.000423312	0.00036582	0.000445348	0.00427342	0.00034936	0.000844983	0.00495035	0.000480286	0.000245543	0.000378338	0.000122472	0.000226483	7.50192e-05	0.00150222	0.000150856	0.00087221	0.000834351	0.000671052
51	1	98524960	rs1702292	0.007	0.0442349	0.00968389	0.0785728	0.0144302	0.0768322	0.0109284	0.00130129	0.0676625	0.0380374	0.000547322	9.38947e-05	0.000521012	0.000895142	0.000373502	0.000404129	0.0032853	0.00272404	0.000716541	0.000832307	0.00395105	0.000251839	0.000502209	0.000836425	0.000699888	0.0014263	8.20966e-05	0.00879492	0.000418309	0.00658803	0.00673927	0.000603624
52	1	98528211	rs2660300	0.006	0.000218386	0.0185128	0.000506572	0.0086617	0.000239673	0.0212801	0.00258937	0.000149352	0.000201099	0.000628844	8.28871e-05	0.000560775	0.000715671	0.000545957	0.000480306	0.000157663	0.000136285	0.000640119	0.000853549	0.000143798	0.000243132	0.000502348	0.000750895	7.09633e-06	0.000763517	4.19542e-05	0.00209481	0.000181538	0.000252725	0.000292644	0.000345464
53	1	98520219	rs2660302	0.005	0.00366065	3.35909e-05	0.00201213	0.000557274	0.000313699	6.46152e-05	0.000910938	0.000165641	0.00248796	0.00160646	0.000359174	0.00184617	0.000702404	0.00106641	0.001206	0.00136277	0.000621606	0.0020108	0.00214916	0.00129092	0.00175165	0.00159691	0.00194367	0.000162721	5.15226e-05	0.00154102	0.00263408	0.00118125	0.00140585	0.00135469	0.000742078
54	1	98547502	rs1782812	0.004	0.000394481	0.0335308	0.00070673	0.0284995	0.00323727	0.0410055	0.000358534	6.4943e-05	0.000161914	0.00370079	0.000413547	0.00440995	0.00482458	0.00413749	0.00384164	0.00137281	5.52163e-05	0.00416944	0.00648181	0.0029941	0.000337372	0.00266689	0.0044248	6.4185e-05	0.000978685	7.76627e-06	0.0043727	3.68209e-05	0.00121453	0.00124265	0.000355311
55	1	98487333	rs9659624	0.002	0.000371128	0.00187118	0.00125271	0.00491524	0.00574284	0.00291219	0.000184709	0.000127233	8.2218e-05	0.0119054	7.34255e-06	0.0151905	8.18819e-05	0.0125682	0.0126477	0.000930294	0.00140825	0.0113314	0.0182673	0.00103988	0.0103189	0.00650711	0.0109676	4.54707e-05	0.00110263	1.16213e-05	0.000826888	4.37724e-05	0.000612548	0.00055119	7.87927e-05
56	1	98494200	rs10875125	0.001	8.75393e-05	0.0164403	0.000441129	0.0141763	0.00384904	0.0195303	8.98028e-05	6.406e-05	5.01303e-05	0.00298407	0.000359532	0.0039852	0.00528051	0.00333035	0.00344677	0.000202482	0.00976953	0.00304933	0.0059621	0.00636427	0.00382074	0.00187445	0.00289999	2.83875e-05	0.000845709	1.05634e-05	0.00228548	0.00015686	0.000361858	0.000363668	0.000158464
57	1	98494185	rs10875124	0.001	6.71358e-05	0.00224638	0.000581928	0.00254705	0.00713772	0.00391257	0.00075753	5.23724e-05	4.03374e-05	0.00179576	0.000128661	0.00290686	0.00151999	0.00322826	0.00163537	0.000474554	0.0289418	0.000786357	0.0041277	0.0189926	0.00632323	0.000450189	0.000831928	1.60841e-05	0.000207211	1.08821e-05	0.00192229	1.42034e-05	0.000286818	0.00029512	0.000152588
58	10	104928914	rs12416331	0.051	5.63846e-05	0.00300732	0.000114053	0.000645028	7.3418e-05	0.00358132	0.000124817	0.000203498	3.57085e-05	0.000597949	2.43058e-05	0.000772273	0.000625888	0.00113817	0.000404395	1.96234e-05	0.00360838	0.000146092	0.00118489	0.00192853	0.00261591	6.6777e-05	0.000134938	4.02694e-06	0.000171114	7.48422e-06	0.00665632	0.000380802	0.000160855	0.000203935	6.78275e-05
59	10	104960464	rs113278154	0.044	0.000325624	0.00635904	0.000825345	0.000361589	0.00112397	0.00966403	0.0104555	0.00410913	0.000298368	4.70516e-05	1.44072e-05	6.49293e-05	6.46034e-05	4.39173e-05	3.21024e-05	0.00035119	0.000123401	4.99231e-05	6.33919e-05	0.000208506	6.09589e-05	4.35815e-05	6.5004e-05	3.21995e-05	0.000148967	0.00237651	0.0213842	0.000710368	0.00103787	0.00116219	0.000685775
60	10	104913653	rs11191582	0.039	0.00515556	0.0149353	0.0450542	0.0564436	0.0388112	0.0185976	0.000428304	0.00409381	0.00380596	0.00125937	0.000127454	0.00109204	0.00222653	0.000874103	0.00111038	0.00189462	0.0026645	0.00141234	0.00196319	0.00296592	8.48635e-05	0.000977555	0.00165454	0.00142459	0.00294044	5.76401e-05	0.00718522	0.000150026	0.0041721	0.00341954	0.000693491
61	10	104851889	rs12217501	0.031	0.00117281	0.00210048	0.00220065	0.00290911	0.00265733	0.00265753	0.0021508	0.008666	0.0007685	0.000915035	0.000413038	0.00106332	0.00110037	0.00072723	0.000718564	0.00154185	0.000136204	0.00135294	0.00109298	0.00051102	0.000487661	0.0010869	0.00141394	0.000178713	0.000913412	0.000134716	0.00297344	0.000173951	0.00126516	0.00138209	0.000495724
62	10	104871279	rs10883832	0.027	0.0025387	0.00780727	0.000483237	0.00205976	0.000175975	0.0101901	0.0107426	0.000713808	0.00305026	0.0113262	0.00229576	0.0122634	0.00764509	0.00735922	0.00988873	0.00520353	0.0003521	0.0162082	0.0148701	0.00129292	0.00555024	0.0134914	0.0185254	7.38194e-05	0.00839201	0.000137	0.00356905	0.000191657	0.0014552	0.000556856	0.00167675
63	10	104851912	rs12220743	0.025	0.000962262	0.0113624	0.00156971	0.000719412	0.00427512	0.0130702	0.00151329	0.0120748	0.000535813	0.000546724	0.00068183	0.000822458	0.0010104	0.000526535	0.000552817	0.000762057	0.00887762	0.000996615	0.000827179	0.015933	0.000407659	0.000852768	0.00115006	8.7856e-05	0.000284706	0.000347681	0.0282447	0.000182221	0.000429954	0.000475585	0.0011081
64	10	104864678	rs11191558	0.023	0.0114713	0.0102796	0.0547119	0.0124806	0.0321601	0.0129957	0.0012242	0.00148014	0.0133224	0.000426983	4.68977e-05	4.68586e-05	0.00115267	6.77602e-05	0.000171672	0.000838209	0.00504997	0.000689397	0.000478387	0.00757349	0.000368099	0.000413873	0.000579344	0.000313183	0.0036431	8.03369e-05	0.00715446	0.000306623	0.000960678	0.000952259	0.000727294
65	10	104878543	rs11191564	0.023	8.52991e-05	0.00555015	0.000373966	0.0004899	0.000357564	0.00568014	0.00110457	0.00071296	6.99345e-05	8.20241e-05	1.8545e-06	0.000111226	7.48471e-05	0.000159002	5.92822e-05	0.000236496	0.000485712	5.18665e-06	0.000145499	0.000210477	0.000310806	2.619e-06	3.0644e-06	2.6666e-05	4.63519e-06	2.3553e-05	0.00333914	3.2393e-05	0.000607262	0.00070578	0.000270883
66	10	104864614	rs11191557	0.022	0.0154941	0.000486419	0.0102123	0.00353231	0.012872	0.000286281	5.04656e-05	0.00206803	0.0217433	0.00115831	0.00017938	0.00140452	0.00170937	0.00109379	0.00108025	0.00124485	0.00275478	0.00121002	0.00232697	0.00363581	0.00105619	0.000875266	0.00141302	3.90287e-05	0.000390638	0.000202285	0.00405052	0.00077856	0.000358734	0.000114653	0.000660992
67	10	104877302	rs79082900	0.022	0.000401828	0.00664587	5.91949e-06	1.18684e-05	0.000309266	0.00840042	4.36082e-05	0.00988766	8.57879e-05	1.07518e-05	1.47978e-07	1.81662e-05	1.76214e-05	1.47167e-05	1.15052e-05	9.79346e-05	0.000101405	3.27057e-06	2.06905e-05	0.000167057	2.33393e-05	3.4098e-07	9.60723e-06	1.16424e-05	3.36543e-05	0.000694579	0.0068019	0.000285076	0.000108721	4.51179e-05	0.000194995
68	10	104942244	rs34747231	0.022	0.000685729	0.0171527	0.00109478	0.000404824	0.00172114	0.0223134	0.00300621	0.00695117	0.000612828	1.24292e-05	1.42934e-05	2.97411e-05	1.86188e-05	6.30242e-05	4.74672e-06	0.000217178	0.000393789	5.72029e-05	1.09648e-05	0.00019306	0.00013956	5.36937e-05	6.32221e-05	2.77821e-05	4.82234e-05	0.000183315	0.00470605	0.000178606	0.000829952	0.00103303	0.000501839
69	10	104871204	rs12413046	0.021	0.000394892	0.00125518	0.00427087	0.00234836	0.00294327	0.00143989	0.000637144	0.000472128	0.000514988	0.00668056	0.00158166	0.00879313	0.00273277	0.00499671	0.00616799	0.00449555	0.000211386	0.0092431	0.00757921	0.000567609	0.00407691	0.00844495	0.0106988	0.000543423	0.00517841	2.02662e-05	0.000573888	2.65287e-06	0.000747979	0.000570461	0.000665344
70	10	104886374	rs11191568	0.021	9.51556e-05	0.00201806	0.000913423	0.00058874	0.00108906	0.00140056	0.0191107	0.00213009	0.00013488	0.000118457	1.65819e-05	8.71269e-05	0.000135357	9.18864e-05	6.94015e-05	0.000323241	0.000115441	9.97254e-05	0.000127043	0.000178334	4.93061e-05	9.11884e-05	0.000117968	7.5902e-05	0.000277302	8.75629e-05	0.0116903	0.000325861	0.00146581	0.00155622	0.00109375
71	10	104910959	rs79680647	0.021	0.00304857	0.0116139	0.00288504	0.000250984	0.00305582	0.0151574	0.00370977	0.0015454	0.00538591	3.272e-06	3.79069e-06	1.5861e-06	4.43286e-06	2.7565e-05	4.30539e-06	0.00197794	0.000108584	1.98724e-05	1.29027e-05	0.000244963	2.56922e-05	1.18262e-05	2.29859e-05	4.34501e-05	0.000516721	0.00119764	0.0269338	0.00301953	0.00146505	0.00174939	0.000443009
72	10	104851301	rs17094683	0.02	8.57265e-05	0.0147938	0.000115313	0.00835456	0.000147736	0.0184627	0.00567374	5.12246e-05	8.00147e-05	0.0013956	0.000303377	0.00187228	0.00106704	0.00125231	0.00123136	0.00148631	0.000463224	0.00184401	0.00200137	0.000935116	0.000882947	0.00147177	0.00234971	0.000186527	0.000740477	5.52184e-05	0.0109441	5.9152e-05	0.0029934	0.00302928	0.00156922
73	10	104873761	rs9633712	0.02	0.000103802	0.0160841	7.29053e-05	0.00152855	5.82212e-05	0.0186484	0.00173561	0.00475803	0.000128075	0.000963578	0.000460468	0.00131633	0.0014938	0.00103194	0.000848027	0.00178919	0.00539437	0.00121084	0.0014354	0.00964517	0.000897744	0.0010965	0.00144099	8.6887e-05	0.0015003	0.00111031	0.0376127	0.00152903	0.00191411	0.00222273	0.000598031
74	10	104884208	rs10883835	0.02	0.002558	0.00557969	0.0128913	0.00242098	0.0157081	0.00637163	0.00034675	0.00134896	0.00206191	1.7751e-06	7.66607e-06	2.83672e-05	0.000109432	3.38398e-05	1.32909e-05	0.000589872	0.00194317	7.65361e-05	1.79694e-05	0.00230299	8.17738e-05	5.22756e-05	7.5289e-05	0.000119028	0.000472746	1.87935e-05	0.00540148	1.77391e-05	0.0012495	0.00146019	0.000482066
75	10	104850835	rs11191551	0.019	0.000391348	0.00845678	0.000164934	0.000837928	5.88717e-05	0.0093891	0.0134547	0.000572851	0.000487353	0.000484362	0.000403103	0.000657953	0.000904646	0.000460949	0.000520329	0.00231085	0.00671993	0.000783945	0.000698818	0.0112146	0.000272332	0.00063121	0.000927491	6.2267e-05	7.50208e-05	9.72403e-05	0.00517711	0.000147162	0.000769347	0.00070237	0.00103797
76	10	104869038	rs11191560	0.019	9.48671e-05	0.00877592	1.42213e-06	0.000515685	0.000611189	0.0115686	0.00332055	0.0027578	5.95492e-05	0.000782582	0.000166472	0.00087671	0.000831064	0.000704353	0.000601598	0.000761806	0.000844669	0.000847667	0.00116072	0.000997024	0.000680528	0.000718158	0.00100906	1.07233e-05	0.00058361	0.000294331	0.0140786	0.000381717	0.00014351	0.000133168	0.000186335
77	10	104906211	rs11191580	0.019	0.00112682	0.0081613	0.00451265	0.0591838	0.00322869	0.00979593	9.39332e-05	7.55861e-05	0.000224348	0.00655914	0.000923682	0.00643527	0.00898114	0.00542572	0.0066302	0.00107813	0.00110951	0.00843909	0.0101557	0.00160266	0.00212763	0.00595699	0.00884647	0.000547193	0.00415486	2.16096e-05	0.00739143	7.56499e-05	0.00236625	0.00244022	0.000936639
78	10	104848430	rs10430665	0.018	0.000739829	0.00732751	0.0016613	0.000516057	0.001442	0.00906459	0.00251033	0.00280204	0.00047833	0.00016127	4.25923e-05	0.000159715	0.000210542	0.000119628	0.000106733	0.000724263	5.43564e-05	0.000191226	0.000210336	6.41127e-05	0.00010636	0.000179613	0.000234676	3.79472e-05	0.000460926	0.000116302	0.00304624	0.000200026	0.000659822	0.000782425	0.000507895
79	10	104901491	rs12220375	0.018	0.00555715	0.0358597	0.0430718	0.00228588	0.110607	0.0431807	0.00522219	0.000756348	0.00254863	0.000209219	2.08975e-05	0.000251708	0.000120713	0.000253953	0.000152452	0.000524607	0.0008724	0.000109152	0.00035866	0.000639068	0.000507159	8.65632e-05	0.000148064	9.25516e-05	4.93521e-05	4.71226e-05	0.00352849	0.000139277	0.00095712	0.00121584	0.000894582
80	10	104958900	rs112913898	0.018	0.000373349	0.00380331	0.000302757	0.000187056	0.000442401	0.0041959	0.00161239	0.000879811	0.000479988	7.92015e-05	3.66545e-06	8.58437e-05	8.39233e-05	7.09011e-05	3.77905e-05	0.000727145	8.38923e-05	1.52653e-05	3.72147e-05	0.000255384	1.19682e-05	1.57119e-05	1.78581e-06	2.16219e-05	0.000305054	0.000420343	0.000865161	8.01291e-05	0.000470019	0.000599894	4.94476e-05
81	10	104856162	rs12412038	0.017	0.000285617	0.00954789	0.000595653	0.0036612	0.000889188	0.0100191	0.00072505	0.00027018	0.000778155	0.00189359	0.000884284	0.00368664	0.00271649	0.00235898	0.00278306	0.00111714	0.0199855	0.00263139	0.00404797	0.0258293	0.00132507	0.00196096	0.00292598	9.06907e-05	0.000224881	0.000238222	0.0286305	0.000345148	0.000267282	0.000422344	0.000560869
82	10	104901031	rs79993475	0.017	6.86199e-05	0.00411427	0.000452567	5.12844e-05	0.00061628	0.00374463	0.00778592	0.0021028	8.40002e-05	6.74068e-06	4.12702e-06	1.8205e-05	1.4186e-05	4.30335e-06	6.89551e-06	8.3792e-05	0.000184649	5.01471e-06	1.26623e-05	0.000290605	2.18638e-05	7.96514e-07	4.97984e-06	1.88872e-05	5.05392e-05	0.000153339	0.00674772	0.000296395	0.000410298	0.000450372	0.000320975
83	10	104940946	rs79237883	0.017	0.00184586	0.000550181	0.000127349	0.000257291	0.00395604	0.000979364	0.0103515	0.00517599	0.00290527	0.000272976	6.97558e-05	0.00030334	9.84641e-05	0.000162186	0.000190026	0.00175892	6.86105e-05	0.000406676	0.000403834	5.61355e-06	0.000302244	0.000354904	0.00048769	9.11476e-05	0.000582558	0.000290652	0.0037533	0.000369033	0.000449311	0.000756759	1.06292e-05
84	10	104898126	rs11191574	0.016	0.000178809	0.00143023	0.000212949	0.000392242	7.0075e-05	0.00121348	0.000537766	0.000547431	0.000370786	0.000781825	0.000250406	0.000893733	0.000777898	0.000732847	0.000570849	0.00128293	0.00031418	0.000879272	0.000919292	0.000647189	0.000735685	0.000798976	0.000998528	5.28496e-06	0.00079811	0.000419553	0.00277895	0.000514466	0.000325725	0.000395454	0.000311092
85	10	104898337	rs11191575	0.016	0.00111675	0.000229515	0.00203145	0.00358164	0.00118729	0.000617154	0.00194629	0.00188707	0.0010693	0.00185061	0.000722048	0.00309276	0.00219981	0.0024583	0.00228498	0.00185049	0.00168947	0.00275328	0.00239234	0.00277291	0.000692753	0.00198812	0.00327231	7.18099e-05	0.000524629	0.000820716	0.0139033	0.000768946	0.000616547	0.000527836	0.000305942
86	10	104929716	rs11191587	0.016	6.40396e-05	0.00240618	0.000156478	5.00798e-05	0.000110866	0.00419825	0.000498038	0.000750665	6.37592e-05	8.59489e-06	2.36556e-07	9.45374e-06	2.19466e-06	7.1401e-06	6.44289e-06	4.12797e-05	7.92887e-06	8.85338e-06	1.61596e-05	1.24233e-05	1.17186e-05	4.50207e-06	1.04643e-05	6.51815e-06	0.000235558	0.000211694	0.00166166	0.000241919	3.81623e-05	4.3958e-05	1.83664e-05
87	10	104939215	rs11191593	0.016	0.000933591	0.0208359	0.00154805	0.00016507	0.000494692	0.0245327	0.00237821	0.0144259	0.000952997	6.33207e-05	9.71078e-06	8.07844e-05	8.78678e-05	8.06894e-05	4.5399e-05	6.17141e-06	8.27241e-05	4.25897e-05	8.77866e-05	0.000106212	8.9965e-05	3.48892e-05	5.74981e-05	3.7119e-06	0.000364007	0.0015163	0.00417596	0.000972577	0.000133923	0.000104108	4.40553e-05
88	10	104857523	rs11191555	0.015	0.00242837	0.00220832	0.00104979	0.0114522	0.00951919	0.00284059	0.00601889	0.000185227	0.00282609	0.0296829	0.0105873	0.0365106	0.0153097	0.0237605	0.0272826	0.00960232	0.0466961	0.038648	0.0380514	0.0548045	0.0226878	0.0343806	0.0396939	0.00191153	0.0139694	0.000401363	0.000407599	0.00038795	0.0090798	0.00886803	0.00240324
89	10	104840967	rs12219901	0.012	0.00134917	0.00058464	0.00204121	0.00103143	0.00140626	0.000303537	0.000969566	0.0192271	0.00150409	0.000116196	4.16251e-05	0.000146031	0.000124732	7.30365e-05	7.14321e-05	0.00142698	2.36761e-05	0.000189435	0.00015788	7.20472e-05	9.71995e-05	0.000171251	0.000212396	0.000243464	0.00327711	0.00732047	0.0157874	0.00272825	0.00373411	0.00398804	0.00325736
90	10	104841479	rs10458729	0.012	0.000223469	0.00288009	0.000184235	0.000743339	0.000201032	0.00243706	0.000177789	0.00287161	0.00034051	0.000181813	0.000347915	0.000781748	0.000666078	0.000552176	0.00045662	0.00181277	0.000916828	0.000494201	0.000286315	0.00213648	0.000108663	0.000364564	0.00055293	4.29095e-05	0.00157636	0.000269659	0.0175322	0.000239664	0.00104375	0.00120591	0.000779318
91	10	104789475	rs11191521	0.011	1.55584e-05	0.0072841	0.000145886	0.000163844	0.000275497	0.00974566	3.39001e-05	1.16117e-05	3.61006e-05	4.13495e-05	1.6384e-05	5.48225e-05	5.22065e-05	3.04206e-05	3.18614e-05	5.99881e-05	7.64742e-05	6.06913e-05	5.24124e-05	2.84519e-07	1.54593e-05	5.55643e-05	7.34906e-05	7.80897e-06	0.000196134	0.000422386	0.0103921	3.52329e-05	0.000232579	0.000292362	0.000281738
92	10	104897901	rs732998	0.011	0.000893293	0.00595362	0.000847848	0.00122898	0.00107764	0.00480497	0.00370366	0.00423546	0.00068757	7.44492e-05	5.48399e-05	0.00015363	0.000100967	5.42987e-05	9.91594e-05	0.00284664	0.000144664	0.000264644	0.000199139	0.00034323	6.17157e-05	0.000221395	0.000317025	4.37027e-05	0.000341889	0.00123182	0.0216238	0.00325589	0.00190436	0.00228074	0.000948131
93	10	104825665	rs3781285	0.01	0.000657283	0.000171378	0.00048114	9.28354e-05	0.000376828	0.000153393	0.00302595	0.000424102	0.000888292	9.05814e-05	2.85245e-05	0.000109123	6.55912e-05	5.1705e-05	4.87074e-05	0.0012122	7.52127e-06	0.000153384	0.000113697	1.80243e-05	9.78249e-05	0.000122312	0.000153317	0.00016738	0.000502319	0.00323506	0.00711909	0.000579348	0.00197967	0.00207249	0.00143207
94	10	104945823	rs77420391	0.01	0.000327435	7.75456e-05	0.00037634	0.0021969	0.000679091	8.56221e-05	0.00590307	0.0010542	0.000392697	0.000152119	5.62821e-05	0.000139469	0.000456639	0.000209557	0.000114677	0.000838198	0.000460859	0.000100125	0.000329176	0.000940163	0.000113955	0.000145153	0.000218599	3.38355e-05	0.000217871	0.000226111	0.00237226	0.000234175	0.000527827	0.000469185	0.000307817
95	10	104931584	rs12219304	0.009	0.000105471	0.00297701	0.000367836	0.000232975	0.000837991	0.00411817	0.0032953	0.00845015	0.000114662	2.63186e-05	1.52792e-05	5.22709e-05	1.12354e-05	8.39157e-06	3.32029e-05	0.000307916	0.000355251	7.12061e-05	9.50275e-05	0.000700472	7.24068e-05	5.79639e-05	8.62323e-05	3.55241e-07	0.00012745	0.000362758	0.0112974	0.000323912	0.000625188	0.000777042	0.000367953
96	10	104867686	rs11191559	0.009	8.54384e-05	0.00390792	0.000317125	2.22367e-05	0.000546275	0.00352743	0.0100442	0.00669162	0.000120837	2.65281e-05	8.52378e-06	1.59773e-05	4.74342e-05	2.47835e-05	1.90251e-05	3.47504e-05	0.000165025	2.78031e-05	2.9352e-05	0.000232586	5.78817e-06	2.73297e-05	3.58694e-05	3.91696e-05	3.56489e-05	0.000247737	0.0224196	0.000276448	0.000317554	0.000345713	6.94194e-05
97	10	104959188	rs11191607	0.008	0.000500137	0.00193849	0.00069244	0.000104198	0.000621243	0.00292048	0.00129879	0.00495341	0.000576521	1.21631e-06	1.79688e-05	9.34175e-06	5.24684e-06	3.11527e-07	1.30909e-06	0.000370043	0.00019485	2.23285e-05	1.53894e-05	0.000493763	3.01712e-05	2.51948e-05	1.91294e-05	1.23279e-05	4.94779e-05	3.08948e-05	0.000763118	0.000116884	1.99256e-05	9.15919e-05	1.24886e-05
98	10	104815827	rs11191534	0.008	0.000248893	0.0162173	0.000216232	0.00297917	0.000696369	0.0193552	0.0190896	0.00154208	0.000200512	0.000467939	0.000144965	0.00071504	0.000554047	0.000421251	0.000463621	5.64521e-06	0.00278716	0.000567138	0.000833006	0.00383467	0.000451228	0.000452417	0.000714427	0.000187446	0.00045184	0.000165795	0.00830893	0.000319645	0.00255498	0.00254647	0.00125083
99	10	104806898	rs11191531	0.007	0.000455184	0.00362538	0.00125709	0.000219837	0.00145133	0.00416185	2.27075e-05	0.000973221	0.00131395	0.000127399	4.74659e-05	0.000157568	0.00019553	0.000123354	0.000115541	0.000386802	0.000119457	0.000162437	0.000223533	0.000170402	0.00013588	0.000134152	0.000190288	2.23197e-07	7.16976e-05	1.38208e-06	0.00461727	7.47833e-05	0.000110416	0.000142311	8.92263e-05
100	10	104773364	rs11191514	0.007	0.0125173	0.00372915	0.0339475	0.00469237	0.0306368	0.00416153	0.00892702	0.00229198	0.00687926	7.2181e-05	4.16945e-05	4.349e-05	0.000255739	4.37989e-05	3.77377e-05	0.00170674	0.00114144	7.06506e-05	5.71664e-05	0.0022414	3.81605e-05	2.83136e-05	7.78819e-06	3.35642e-05	0.000979265	2.15387e-05	0.00104928	0.000393574	0.000394333	0.00067462	6.37975e-05
101	10	104846178	rs11191548	0.007	0.00025594	0.000555411	0.000937408	0.00572611	0.00303711	0.000186473	0.0364898	0.0173249	0.000833661	0.000749677	0.000169959	0.00089478	0.000960561	0.000669374	0.000632324	0.000631603	0.000861197	0.000935999	0.000988551	0.00122011	0.000412427	0.000680848	0.00100844	0.000228858	0.000175133	0.000302085	0.00161195	0.00018145	0.00236734	0.00221573	0.00173187
102	10	104794086	rs76752100	0.006	0.000263873	0.00252664	0.00232554	0.000441934	0.00152399	0.00320238	0.00519377	0.00121164	0.000195853	0.000153248	4.0875e-05	0.000205168	0.000236142	0.000152588	0.00013227	0.000986037	0.000684289	0.00018351	0.000303542	0.00113407	0.000238547	0.000146187	0.000225816	0.000141016	4.08478e-06	0.000170683	0.00499024	0.000155885	0.000194833	5.16363e-05	0.000225161
103	10	104793648	rs75970938	0.006	4.69964e-05	0.00201643	0.000296363	3.32147e-05	0.000427096	0.0015457	0.00681334	0.000699912	7.40087e-05	0.000254852	4.45392e-05	0.000339122	0.000266888	0.000331362	0.000204814	0.00112972	4.64274e-05	0.000240606	0.000503659	0.000174804	0.000423224	0.000197156	0.000316999	3.19199e-06	0.000323226	0.000145518	0.0059706	6.7333e-05	0.000240242	0.000212643	0.000191248
104	10	104793904	rs79668541	0.006	0.000365053	0.010996	0.00167505	0.000174024	0.0140515	0.011891	0.00386626	0.000431753	0.0001541	0.000156323	1.07534e-05	0.000246882	7.99325e-05	0.000218104	0.000118293	0.000489404	0.00168008	7.52422e-05	0.000284916	0.000707746	0.000581385	4.86008e-05	0.000103712	2.14695e-05	3.16718e-05	3.01e-05	0.00486745	4.69995e-05	0.000567595	0.000417756	7.70763e-05
105	10	104811203	rs12219027	0.006	0.000571749	0.0128419	0.000788792	0.000654716	0.000365402	0.0166524	0.00803104	0.00272405	0.000596194	5.90691e-06	3.23023e-06	5.02309e-06	2.17024e-05	2.53562e-05	4.05562e-06	2.14474e-05	0.000387329	3.14781e-05	4.97792e-07	0.000498808	3.47584e-05	3.11835e-05	3.55057e-05	8.15425e-05	0.000507107	0.00156232	0.00326321	0.000412629	0.00101062	0.00100618	0.000823867
106	10	104824387	rs11191543	0.005	4.54648e-06	0.000942767	7.38348e-05	1.52554e-05	3.36892e-05	0.000804812	0.000101335	0.00171782	3.25788e-05	7.13221e-06	4.00566e-06	1.164e-05	3.85323e-06	6.38899e-06	5.90039e-06	0.0001279	3.47618e-05	1.17704e-05	1.31706e-05	6.89792e-05	1.4897e-05	1.00273e-05	1.39392e-05	8.63749e-06	7.37829e-05	0.000259504	8.21948e-05	0.000138318	0.000153388	0.000194324	0.000130975
107	10	104784918	rs11191519	0.005	1.38654e-05	0.00198877	4.78714e-05	0.000191314	3.47272e-05	0.0015761	0.00205369	0.000907064	2.27254e-06	1.80934e-05	2.16402e-06	1.78971e-05	2.17489e-05	2.056e-05	1.13256e-05	0.000136946	6.17676e-06	1.36002e-05	2.65634e-05	1.42432e-05	2.45867e-05	1.18663e-05	1.73448e-05	5.71765e-06	5.51692e-06	2.7095e-05	0.00753438	0.000130672	0.00013432	0.000140317	0.000144735
108	10	104913940	rs74233809	0.004	0.00305451	0.0108089	0.0194033	0.032557	0.0145135	0.014222	0.00358005	0.0021831	0.00367726	0.010243	0.00158603	0.0115629	0.0107808	0.00760409	0.0105235	0.000665396	0.00470457	0.0125914	0.0182568	0.00766931	0.00545965	0.00886336	0.0131106	0.000972095	0.00582501	4.65412e-05	0.00118397	9.20565e-05	0.00476968	0.00504911	0.000855082
109	10	104778812	rs113970872	0.004	6.85838e-06	0.00388142	2.38069e-05	1.83008e-05	3.06449e-05	0.00647038	0.00281984	0.0016491	3.43326e-05	9.39326e-06	6.42831e-07	8.94954e-06	6.64825e-06	1.04193e-05	3.97381e-06	4.36844e-05	3.1508e-05	2.8192e-06	1.12559e-05	7.07088e-05	1.74406e-05	1.3535e-06	5.21395e-06	3.00672e-07	0.000101128	0.000270125	0.00129753	0.000301193	3.6214e-05	5.55008e-05	0.000117633
110	10	104769275	rs74444347	0.004	8.86605e-05	0.0118006	0.0003202	0.0020251	0.000781481	0.0143425	0.00293025	0.00346389	4.11735e-05	0.000535142	0.000160478	0.000692336	0.000665045	0.000543588	0.000472829	0.0011976	0.000940077	0.000662574	0.00089854	0.00184248	0.000535615	0.000550002	0.000806622	2.06241e-05	0.000335705	0.000261644	0.00347579	0.000121648	0.000827963	0.000998225	0.000651206
111	10	104780038	rs11191517	0.004	0.000314573	0.0173768	0.000281883	7.79069e-05	0.000903546	0.0203029	0.00132225	0.006266	0.000403483	6.02908e-05	1.86544e-05	3.34557e-05	6.81677e-05	0.000117275	2.28795e-05	0.000171383	0.00127671	3.74863e-05	5.96703e-05	0.00276343	0.000179099	3.33469e-05	3.30656e-05	5.51279e-06	5.70626e-05	6.75672e-05	0.0152411	0.000654578	0.000243631	0.00032889	8.11397e-05
112	10	104766891	rs11191505	0.004	0.00677045	0.00730319	0.00819115	0.00023188	0.00297046	0.00884976	0.00592652	0.0708804	0.0115647	1.33041e-05	1.633e-05	2.08647e-05	1.00134e-05	6.96338e-06	9.59537e-06	0.00208156	0.000174739	3.29455e-05	3.14558e-05	0.000479202	3.98307e-05	3.39395e-05	4.12758e-05	1.88424e-06	1.67475e-05	0.0050015	0.0304523	0.00454141	0.000944379	0.00142931	0.000623455
113	10	104765494	rs11191502	0.004	0.000313251	0.0177734	0.000360593	8.48493e-05	0.000419132	0.0222803	0.000707112	0.000788847	0.000291839	4.41704e-05	1.87606e-05	4.58048e-05	7.42226e-05	2.35995e-05	2.71742e-05	0.000292046	3.27862e-05	5.99946e-05	5.61061e-05	0.000116337	2.47724e-05	5.62292e-05	6.76557e-05	7.05526e-06	0.000205859	0.000900175	0.00838786	0.000781937	0.000270341	0.000335672	0.000266431
114	10	104766120	rs113554404	0.004	2.22824e-05	0.00236577	0.000361541	8.85965e-05	0.000767766	0.0031088	0.00464708	0.00440055	7.18855e-05	5.77335e-05	7.59357e-06	4.22283e-05	4.81908e-05	6.25871e-05	2.07036e-05	0.000220811	0.00028276	9.28796e-06	3.56836e-05	0.000561696	7.03132e-05	1.04471e-05	1.17809e-05	1.1707e-05	0.000205111	0.000425685	0.00820643	0.000823794	0.000679112	0.000861219	0.000440558
115	10	104776205	rs77787671	0.004	0.00400144	0.00328353	0.00978112	0.0427448	0.0143203	0.00327922	0.0123974	0.00739635	0.00429118	0.00011241	0.000140851	8.6653e-05	0.000413402	0.000133701	0.000116973	0.00125324	0.000722804	2.92351e-05	4.09707e-05	0.00151637	0.000323223	0.000128871	8.96165e-05	0.000592122	0.000638997	0.000473816	0.00194645	0.000218406	0.00302815	0.00373857	0.000305247
116	10	104883337	rs1060240	0.003	0.000555631	0.000109702	0.00152101	0.00235049	0.00127258	0.000370368	0.0115759	0.00271534	0.00044686	0.000530919	5.29513e-05	0.000772357	0.000386614	0.000455003	0.00050214	0.00329051	0.000224037	0.000598021	0.000762952	0.000224966	0.000375854	0.00040334	0.000553764	4.59901e-05	0.000423094	0.000346411	0.000708908	9.1082e-05	0.000760175	0.00104494	7.28518e-05
117	10	104789580	rs11191522	0.003	2.3162e-06	0.00583279	2.07019e-05	0.000111473	0.000229053	0.00728554	0.00231826	0.00214152	3.29781e-05	3.44584e-06	4.18202e-06	1.08549e-05	2.18076e-05	4.69346e-06	9.03383e-08	6.47036e-06	6.28512e-05	1.09969e-05	4.98455e-06	8.60328e-05	4.10557e-05	6.68049e-06	1.02221e-05	1.41104e-05	1.02252e-05	0.000374874	0.0118463	0.000279476	0.000114696	0.000113579	0.000113981
118	10	104764271	rs11191499	0.002	0.000611529	0.00457715	0.00114709	0.0136823	0.000720075	0.00778709	0.001214	0.00109236	0.000431139	0.00371918	0.000386279	0.00408937	0.00217076	0.00344774	0.00335482	0.000782765	0.000440664	0.00414205	0.00538528	0.000689043	0.00224223	0.00273796	0.00448962	8.85413e-05	0.000104779	0.000544006	0.00765377	0.000485684	0.000469754	0.000445006	0.000517126
119	10	104673097	rs7475853	0.002	4.4592e-05	0.00452462	0.000249126	3.91677e-05	0.000378267	0.00510773	0.00735056	2.59206e-05	0.000239578	1.62786e-05	2.1102e-05	2.53186e-05	4.4885e-05	9.10344e-06	1.92238e-05	8.63911e-05	0.000308613	3.14618e-05	3.55123e-05	0.000566277	1.34169e-05	2.53124e-05	3.91068e-05	3.60205e-05	6.58038e-05	0.000253396	0.00073272	0.000156735	0.000970386	0.00107063	0.000458171
120	10	104776527	rs11191515	0.002	0.00917766	0.00240637	0.0173199	0.0018686	0.0241478	0.00285339	0.0175501	0.00942239	0.00818801	0.000150023	5.92883e-05	0.000124116	0.00020411	0.00012412	0.000139363	0.000858674	6.67456e-06	0.000266763	0.00024438	2.06316e-05	2.25799e-06	0.000237897	0.000360146	0.00065561	0.00418017	0.00161173	0.00154032	0.000809167	0.00280863	0.00295597	0.00152418
121	10	104748009	rs77860422	0.002	0.000121172	0.0128394	8.72044e-05	2.34406e-05	0.00024501	0.0156351	0.00939946	0.0027421	6.03013e-05	1.68661e-05	1.5867e-06	1.7802e-05	2.5517e-05	2.09027e-05	1.25998e-05	1.94502e-05	4.51636e-05	6.18451e-06	1.91046e-05	9.67109e-06	2.39496e-05	4.7209e-06	1.11749e-05	1.52085e-06	3.32424e-05	0.000761997	0.000867724	1.07298e-05	0.000138874	0.000176846	0.000210445
122	10	104769392	rs12221335	0.002	7.11898e-05	8.41618e-05	0.00015172	0.000767709	0.000117938	0.000340492	0.000524919	0.00115103	1.32248e-05	0.000317464	0.000119533	0.000408301	0.000422223	0.000322465	0.000309421	0.000350816	0.000231404	0.000446928	0.000565592	0.000898967	0.000296524	0.00038345	0.000508397	3.55521e-06	0.000127665	0.000111694	0.000739425	6.26128e-05	0.000194031	0.000266222	4.34592e-05
123	10	104741031	rs112390216	0.002	8.94756e-06	0.00490785	1.97114e-05	0.000131175	4.16834e-05	0.00688267	0.00588888	0.00153446	3.25683e-06	6.18413e-05	2.03725e-05	7.5562e-05	7.44804e-05	5.82539e-05	4.25761e-05	0.000207471	0.000125421	6.75744e-05	8.42488e-05	0.000216118	7.25915e-05	5.81834e-05	8.1506e-05	1.07873e-05	3.25602e-05	0.000186509	0.0027284	0.000180853	2.01557e-05	3.18447e-05	0.000142491
124	10	104723620	rs11191479	0.002	0.00177948	0.000562057	0.00800467	0.0198929	0.0200342	0.000637971	0.00378296	0.000249611	0.000670549	0.000507738	5.3393e-05	0.000306658	0.00119243	0.000437396	0.000266038	0.000599531	0.000318402	0.000377194	0.000847327	0.000414745	0.000429868	0.000305183	0.000377414	0.000153741	0.000660687	8.25018e-06	0.00310376	0.000192397	0.00126855	0.00118758	0.000522482
125	10	104769709	rs11191511	0.002	5.96085e-05	0.0140203	0.000157775	0.000992985	0.000927523	0.0170037	0.000796756	0.000495765	2.30094e-05	0.000167205	0.000120697	0.000284712	0.000568461	0.000198371	0.000238779	0.000383844	0.0135219	0.000326897	0.000243002	0.0147702	0.000553601	0.000246998	0.00036907	8.84832e-06	7.2387e-07	1.74861e-05	0.000730619	2.73916e-05	0.000270035	0.000306297	0.000178239
126	8	143312933	rs4129585	0.273	0.0014181	0.000792183	0.000741445	4.06741e-05	6.17374e-06	0.00236166	0.0268547	0.00364902	0.00201652	4.472e-05	1.50565e-05	6.10943e-05	6.32174e-05	3.55804e-05	2.29522e-05	0.000128139	8.17806e-05	4.37245e-05	5.01514e-05	0.00017337	3.6129e-05	2.66487e-05	4.27238e-05	6.8791e-06	0.000432594	0.00121094	0.0137434	0.00204157	0.000101897	6.86916e-05	0.00109906
127	8	143316970	rs13262595	0.131	0.00185981	0.000692621	0.00496425	0.0145848	0.00641802	0.000651784	0.00721544	0.00168807	0.00151683	0.00252877	0.000804496	0.00227386	0.00283648	0.00142726	0.00175411	0.000304816	0.00138227	0.0028536	0.00284391	0.00204524	0.0013201	0.00214812	0.00269034	5.35734e-05	0.000570172	0.000452735	0.00263859	0.000381285	0.00124193	0.000786513	0.00169447
128	8	143326237	rs8180995	0.089	0.000918098	0.00211167	0.00175902	0.00176627	0.00267514	0.00261578	0.00213536	0.0309082	0.000183847	4.17824e-05	5.21215e-05	4.04073e-05	5.5627e-05	4.79335e-05	3.86455e-05	0.000169003	3.89712e-05	6.53085e-05	3.59491e-06	0.000229178	2.26055e-05	0.000118429	7.22548e-05	2.25177e-05	0.00162739	0.0034598	0.00842124	0.0034215	4.44427e-05	7.77841e-05	0.000431409
129	8	143317421	rs13438979	0.01	0.000739615	2.9346e-05	0.00215929	0.000176454	0.00542611	6.84932e-05	0.00200003	0.00542015	0.000315163	4.68619e-05	3.52102e-05	4.2544e-05	4.60888e-05	2.53208e-05	2.3655e-05	0.000121076	2.33434e-05	8.09936e-05	5.86757e-05	5.57411e-05	4.85445e-05	7.4791e-05	7.13803e-05	8.92449e-05	0.000513934	0.000993997	0.00415334	0.00042144	0.000217248	0.000275101	0.000323322
130	8	143323346	rs12549009	0.004	0.000388939	0.00824195	0.000282008	0.000320284	0.000142403	0.0116202	0.000292806	0.00037844	0.000415273	0.000178984	6.8995e-06	0.00018844	0.000130672	0.000229249	0.000150901	0.000136637	0.000117948	9.23576e-05	0.000269737	0.000136508	0.000251687	3.41153e-05	0.00010247	1.12314e-05	0.000310061	0.000362943	0.000923216	0.000651311	0.000148499	0.000158876	8.11636e-05
131	8	143322564	rs11991896	0.003	0.000166113	0.00263566	0.000145008	0.00330101	0.000348731	0.00201261	0.00427163	0.000616041	0.00029381	0.000152191	4.69788e-06	0.00018982	3.95849e-05	0.000143186	0.000107522	0.000284695	0.000100075	0.000109645	0.000163611	0.000196343	0.000109077	5.70579e-05	0.000121523	5.35374e-05	0.000287362	0.000419552	0.00659499	0.000480595	0.00116147	0.0011282	0.000477977
132	8	143320276	rs10464987	0.003	0.000858194	0.000493016	0.00355056	0.00252108	0.00554137	0.00078189	0.00719315	0.0202609	0.000661882	0.0007259	0.000110385	0.000760734	0.000910394	0.000554963	0.000493055	0.000176331	0.000781624	0.000822425	0.000551626	0.00216481	0.000119807	0.000508722	0.000808563	2.39378e-05	0.0022509	0.00494495	0.00398207	0.00146274	0.000300206	0.000647612	0.000971284
133	8	143322470	rs4284148	0.003	0.000361552	0.00623703	0.000476039	0.000503696	0.000549799	0.0061318	0.000848407	0.00230013	0.000607133	0.000103732	1.31398e-05	0.000107284	0.000125736	0.000129	8.34713e-05	0.000677731	2.05222e-05	9.50538e-05	0.000200617	3.0582e-05	0.00015894	7.1764e-05	0.000113419	1.01587e-05	0.000244576	0.000607766	0.00384495	0.000482135	0.00037505	0.000411437	6.0749e-05
134	8	143314520	rs4976979	0.003	0.00907446	0.000645794	0.00523658	0.000187393	0.00783721	0.000871863	0.00373375	0.00275256	0.00511898	5.72394e-05	3.53625e-05	6.20908e-05	7.83165e-05	3.15236e-05	2.64664e-05	0.00182689	3.98682e-05	0.000100651	5.90573e-05	0.000107389	4.94401e-05	8.40076e-05	8.43194e-05	3.69689e-05	0.00094308	0.00772883	0.00583997	0.00371806	0.000963304	0.00121328	0.00190061
135	8	143315247	rs4325022	0.003	0.000417175	0.00104458	0.00045119	0.000476182	0.000516645	0.0012603	0.00362468	0.00115164	0.000172359	0.000157692	7.21831e-05	0.000165751	0.000291567	0.000100619	9.83657e-05	0.000153159	0.000150875	0.000227999	0.000161657	0.000356422	7.36942e-05	0.000201992	0.000230151	7.43477e-05	9.70876e-05	0.00316766	0.00899202	0.00234423	0.000517432	0.000494629	1.7345e-05
136	8	143323017	rs7832212	0.003	0.000504779	0.00460577	0.000542497	0.00257041	0.000304377	0.00766337	0.000669354	0.000123134	0.00225474	0.00150957	0.000129583	0.00142134	0.00121746	0.0012656	0.00106755	0.000680767	0.000169269	0.00126827	0.00179821	0.000205355	0.00115112	0.000853665	0.00132814	4.19386e-05	0.00236794	0.00105392	0.000363082	0.0038822	0.000746542	0.000777673	0.000343772
137	8	143323109	rs7822538	0.003	8.27983e-05	0.0066876	0.00178754	0.0267397	0.000407707	0.00813663	0.00105802	3.1285e-05	0.000756528	0.00194331	0.000221997	0.00211914	0.00221927	0.00202265	0.00173233	0.00219885	0.000443384	0.00207305	0.00246228	0.000567364	0.000910412	0.00150604	0.00235261	0.000105838	0.00364241	0.000136375	0.019862	0.00199205	0.00199246	0.0021613	0.000976291
138	8	143314154	rs4976977	0.002	0.0468362	0.00214826	0.0746222	0.155751	0.139991	0.00228267	0.0250024	0.0218568	0.0106637	0.0139993	0.00344424	0.0133284	0.0180485	0.00875197	0.00866844	0.000230171	0.000235369	0.0207873	0.0139207	0.000666114	0.004089	0.0176398	0.01881	0.0149671	0.0422144	0.019431	0.0130758	0.00837631	0.00388786	0.00204967	0.00165438
139	8	143317916	rs7828173	0.002	0.00251849	0.000876874	0.00604846	0.0032977	0.0101886	0.00146778	0.0236822	0.00778721	0.00224686	0.000239611	0.000139146	0.00026782	0.000423148	0.000144714	0.000153112	0.000938158	0.000504449	0.000401902	0.000289415	0.0010372	0.000155438	0.000315265	0.000395127	0.000448578	0.00131682	0.00942568	0.0159079	0.00120492	0.00388676	0.0041326	0.00409168
140	8	143323847	rs7822799	0.002	5.20146e-05	0.00580195	0.000186857	0.000185767	3.72033e-05	0.00753266	0.000359538	0.00129451	0.000119638	4.0738e-05	8.19637e-07	4.37435e-05	4.57541e-05	6.13227e-05	2.71612e-05	0.000275204	1.69117e-05	2.32276e-05	5.92615e-05	1.7249e-05	6.3997e-05	1.36974e-05	3.36051e-05	2.64971e-06	0.0001398	0.000361676	0.00967199	0.000130683	3.74177e-05	3.6377e-05	8.11291e-05
141	2	200715388	rs2949006	0.224	0.00609171	6.7912e-06	0.00505096	0.0151888	0.00938904	0.00027404	0.00201792	0.00313634	0.00772697	0.00117595	0.000530729	0.00160757	0.00076694	0.000538372	0.000826601	0.00711232	0.00218588	0.00271177	0.00158342	0.00548626	0.00206342	0.00290535	0.00290052	0.000687771	0.000306875	0.00423755	0.00244543	0.00237769	0.00640574	0.00573133	0.00410093
142	2	200716119	rs796364	0.093	0.000984311	0.000665225	0.000915587	0.0169078	0.00231326	0.00063302	0.000763357	3.61204e-05	0.00285572	0.00093779	0.000406504	0.00174859	0.00720745	0.000263065	0.000257224	0.014309	0.00344682	0.00073576	0.000966459	0.00413489	0.00798756	0.001192	0.000946343	0.000489414	0.00428151	0.00663495	0.00842369	0.00741616	0.00520116	0.00524047	0.00253776
143	2	200736507	rs11693528	0.065	0.000245387	0.0157269	0.000211469	0.000143822	0.000321354	0.0197678	0.000689395	0.000971839	0.000261149	5.61451e-05	3.46184e-06	0.000114211	5.88447e-05	0.000116821	6.56928e-05	6.40487e-05	0.000712522	1.05769e-05	9.00167e-05	0.000660989	0.000156941	3.70329e-06	2.385e-05	3.19296e-05	0.000533741	0.000683392	0.015529	0.000276044	0.000488854	0.000581795	0.00025298
144	2	200816382	rs1658810	0.029	4.39268e-05	0.00459009	0.00020738	0.00201654	0.00131149	0.00479275	0.0015253	0.000498822	3.57712e-05	0.000153223	1.87353e-06	0.00023432	3.10498e-05	0.000312184	7.7514e-05	0.00010368	0.000424458	3.88247e-05	0.000175696	1.86856e-05	0.000742807	4.47293e-05	4.73061e-05	2.95168e-06	0.000324182	7.70925e-06	0.0116695	0.000145279	0.000626601	0.000734763	0.000411851
145	2	200799201	rs281762	0.023	0.000134901	0.00167951	0.00035115	0.000718281	0.00256916	0.00172216	0.000776989	0.000116725	9.88473e-05	0.000684854	7.09151e-05	0.000637846	0.00085739	0.000730244	0.00062346	0.000341306	0.00899315	0.000586573	0.00157008	0.00219861	0.000338323	0.000451741	0.000643501	9.34195e-06	0.000331343	7.76106e-06	0.00214098	2.43712e-05	0.000148625	8.83634e-05	4.24867e-05
146	2	200749566	rs281785	0.02	0.000213339	0.0376083	0.00162383	0.000548998	0.000780734	0.0493956	0.00112735	0.00538787	0.000888815	0.00163733	0.000818166	0.00213479	0.00222636	0.00152731	0.00157699	0.000774492	0.0139024	0.00183907	0.00265746	0.0197635	0.00178178	0.00154749	0.002204	5.29706e-05	0.000736557	0.00102211	0.0361967	0.0013359	0.00122127	0.00149312	0.000660771
147	2	200729558	rs769949	0.019	0.000224002	0.00385763	0.000370434	0.0184991	0.000865262	0.00533569	2.18558e-05	0.000162382	0.000178372	9.37507e-05	2.32405e-05	0.000630494	0.000600813	0.000731733	0.000290865	0.000105248	0.0215814	0.000764224	0.000592291	0.0130695	0.00528196	0.000531229	0.000841778	1.85047e-05	0.000307911	1.27999e-06	0.000212014	1.46778e-05	0.000438258	0.00046998	9.67861e-05
148	2	200814809	rs1509835	0.019	9.20147e-07	0.00168312	1.3466e-05	1.91145e-05	3.59565e-05	0.00248247	5.1802e-05	9.71914e-05	6.45006e-05	8.02218e-05	8.19348e-06	0.000110949	2.46302e-05	0.000101008	5.97984e-05	0.000521936	8.20102e-05	7.29496e-05	0.000167016	0.000122229	0.000204776	4.4819e-05	7.56052e-05	2.11538e-06	8.11089e-06	0.000120844	0.00231028	0.000136066	0.000105264	0.000132241	2.31699e-05
149	2	200749749	rs281784	0.018	0.000351714	0.00615473	0.000689583	6.20148e-05	0.000310975	0.00645214	0.000185486	0.000833314	0.00048925	0.000142216	7.73878e-05	0.000220419	0.000163519	0.000149807	0.000142622	0.000237905	0.000896423	0.0001887	0.00024134	0.00157193	0.000189456	0.000163567	0.000242735	8.58188e-06	0.00050478	0.00203216	0.0147038	0.00215098	0.00024036	0.000314822	0.00010703
150	2	200725473	rs71424239	0.018	0.00131524	0.000433601	0.00171088	0.0153093	0.00117894	0.000949897	0.000232048	0.00171199	0.00127717	0.00159647	9.27555e-05	0.00161264	0.0013033	0.00126056	0.00112768	0.00179853	0.00039538	0.00162129	0.00215079	0.000804191	0.000877365	0.00153107	0.00185394	0.000249627	0.00428913	3.73446e-05	0.00184017	9.86303e-05	4.08292e-06	0.000225209	0.00154178
151	2	200754393	rs281781	0.017	0.000188978	0.00378621	0.000501635	0.000309638	0.000515194	0.00415969	0.000134042	0.000188882	0.000217926	0.000285225	3.04824e-05	0.000347306	0.000271357	0.000393452	0.000219847	0.000665966	0.000211875	0.000192223	0.000461148	0.000243378	0.000635612	0.000150305	0.000239592	1.26933e-05	0.000145168	0.000157533	0.0134182	0.000746968	0.000247999	0.000297682	7.0379e-05
152	2	200809709	rs281769	0.017	0.000581635	0.00807178	0.000688106	0.000430732	0.000608874	0.00916743	0.00213935	0.00203947	0.000439234	0.000166657	3.72369e-05	0.000205284	0.000118479	0.000134367	0.00010574	0.00319254	0.000169527	0.00022945	0.000255762	0.000163685	0.000217833	0.00018966	0.000275551	5.07373e-05	0.000246914	1.71149e-05	0.00496185	0.000139879	0.00191785	0.002137	0.0015132
153	2	200728475	rs769948	0.017	0.000120067	0.00239006	0.000120181	0.000768889	0.000495636	0.00206053	0.00137167	0.000805705	0.000155282	0.000315786	2.09869e-05	0.000401668	0.000311665	0.000502341	0.000238108	0.00038321	0.00031111	0.000189036	0.000588509	0.000131094	0.000712444	0.000124892	0.000219652	9.201e-06	0.000257588	3.34763e-05	0.000255793	0.000106018	0.00035736	0.0004225	0.000100202
154	2	200783705	rs281788	0.016	9.56253e-05	0.00620028	0.000182044	0.000168287	0.000262856	0.0073781	0.000290696	0.000483479	8.42488e-05	1.37036e-05	5.4468e-06	1.71352e-05	1.3456e-05	1.02267e-05	8.37079e-06	0.000576867	1.08046e-05	2.53449e-05	2.98495e-05	6.07145e-05	1.7459e-05	1.99243e-05	2.97918e-05	5.60016e-06	1.63896e-05	0.00029117	0.00245211	0.000356478	0.00058178	0.000704588	0.000467869
155	2	200750444	rs188146	0.015	0.000195613	0.00223678	0.00125696	0.0130304	0.00220408	0.00369674	0.012998	0.00243055	0.000301739	0.00315951	0.00074468	0.00382617	0.00367224	0.00314529	0.00335427	8.18428e-05	0.00520821	0.00430818	0.00515589	0.00604718	0.0014955	0.00323128	0.00509565	2.72073e-05	0.000806731	0.00021234	0.00249711	9.75898e-05	0.00169125	0.00224572	0.0013224
156	2	200780737	rs35220450	0.015	0.000651925	0.0238219	0.000761848	0.000155509	0.00124271	0.0275821	0.000426123	0.00270085	0.000654537	0.000189722	1.14143e-05	0.000249241	0.000164727	0.000272045	0.000151875	0.000177196	1.11754e-05	0.000119714	0.00027404	0.000230892	0.000296006	9.67607e-05	0.00015625	4.20512e-06	0.000254898	6.50568e-05	0.00352064	2.87406e-06	0.000228371	0.000352295	0.000128205
157	2	200730028	rs769950	0.015	0.0032523	0.0154593	0.00735452	0.000583207	0.0145295	0.0197458	0.00052463	0.00195051	0.00262009	0.000119981	9.724e-06	0.00018572	0.000101456	0.000213011	9.18284e-05	7.81994e-05	0.0030312	2.69371e-05	0.00031848	0.00157152	0.000535109	1.18059e-05	3.13779e-05	1.09545e-05	7.9372e-05	0.000127128	0.00537609	0.000309142	0.000450429	0.000708289	0.000225237
158	2	200751582	rs281783	0.014	0.00071632	0.0174128	0.00178915	0.00132269	0.00342803	0.0215425	7.04657e-05	0.00084465	0.000758592	0.000731043	0.000454211	0.0010123	0.00162532	0.000752871	0.000805456	0.00110994	0.0199023	0.000993014	0.00130512	0.0287192	0.000536384	0.000771484	0.00110688	3.3806e-05	0.000489692	0.000173996	0.0243062	0.000335583	0.000767839	0.000907683	0.000257747
159	2	200787804	rs281760	0.013	0.00796631	0.00534799	0.0116706	0.000422648	0.0130135	0.00638352	0.00244226	0.0190691	0.00722723	8.83269e-06	5.00368e-07	1.39829e-05	4.55126e-07	9.8646e-06	7.50957e-06	0.000195555	7.87311e-06	8.5549e-06	1.05511e-05	1.20151e-05	1.08532e-05	8.23796e-06	1.35094e-05	0.000269532	0.001015	0.000515384	0.00967234	0.000129033	0.00160113	0.00171157	0.000958633
160	2	200775125	rs35594306	0.013	0.000980904	0.00506213	0.00200933	0.00207448	0.00471657	0.00547873	0.00204208	0.00851222	0.000880524	7.06715e-05	2.76312e-05	0.000108982	0.000125801	5.93248e-05	7.76401e-05	4.37545e-05	6.95619e-05	0.000150916	0.000145667	0.000166752	4.99039e-05	0.000114638	0.000159954	7.11926e-05	0.000457508	0.000612048	0.024538	0.000382246	0.000436755	0.000474548	8.20644e-05
161	2	200768491	rs56155997	0.012	4.4436e-05	0.00172779	8.07783e-05	4.69668e-05	0.000223647	0.00203395	0.00284373	0.00192417	2.64959e-05	1.29581e-05	1.37277e-05	3.96862e-05	2.83788e-05	1.86987e-05	2.22605e-05	5.09606e-05	0.000787594	2.32322e-05	3.24621e-05	0.0011349	3.66252e-05	1.86082e-05	3.0164e-05	6.04708e-06	5.94156e-05	0.000254089	0.0156866	0.000472294	0.000187593	0.000242806	3.14619e-05
162	2	200792498	rs3098341	0.012	0.00041012	0.0178902	0.00205034	0.0163818	0.019779	0.0228063	1.81887e-05	0.000554644	0.000182478	0.0014162	2.68135e-05	0.0027053	0.000748592	0.00299948	0.00113995	0.000642459	0.00531363	0.000169842	0.00291812	0.000896469	0.00717816	8.28505e-06	0.000288198	5.41993e-05	0.000294574	1.06635e-05	0.00291899	4.41861e-05	0.0004414	0.000490737	0.000174286
163	2	200834282	rs281776	0.012	0.000102018	0.00966668	9.69116e-05	0.000429204	1.48944e-05	0.0118006	0.00383721	0.000935454	0.000117333	0.000177475	3.12329e-05	0.000208955	0.00021452	0.000206465	0.000127899	0.000216891	0.000222634	0.000128589	0.000235292	0.000248918	0.000237111	0.000111362	0.000173461	5.65918e-06	0.000206121	0.00160086	0.0216734	0.000946508	0.000176212	0.000210497	4.15414e-05
164	2	200753901	rs166848	0.012	0.00135789	0.00237575	0.00111671	0.000647437	0.00102315	0.00469089	0.000184092	0.000882924	0.00162501	0.000165932	2.3449e-06	0.00015548	0.000110666	0.000180422	0.000103053	4.98304e-06	5.1559e-05	9.85279e-05	0.000195262	0.000119012	0.000186627	6.20598e-05	0.000120161	6.7926e-06	0.00021058	6.62729e-06	0.00481153	9.78187e-05	0.000127255	0.000103057	6.34943e-05
165	2	200792881	rs971232	0.012	0.000706526	0.0130116	0.00270261	0.00256256	0.0104558	0.0148475	8.57562e-05	0.000628495	0.000405133	0.000305961	1.35601e-05	0.000410659	0.00015124	0.000483436	0.000228098	0.000385186	0.000726867	0.00012327	0.000628579	0.000461397	0.00107039	8.08076e-05	0.000150239	9.84635e-06	1.90753e-05	2.79974e-05	0.000749111	8.75844e-05	0.000153106	0.000186073	0.000149315
166	2	200814572	rs281774	0.012	5.47667e-05	0.0126093	0.000436946	0.00297476	0.00135389	0.0150385	0.00038733	4.22103e-05	2.90344e-05	0.000435232	6.25055e-05	0.000454817	0.000695314	0.000471487	0.00036064	7.76658e-05	0.000422658	0.00041704	0.00070874	0.000335326	0.000152414	0.000329785	0.000472452	2.50983e-05	0.000353764	5.71505e-05	0.00301793	3.35709e-05	0.00040066	0.000431877	0.000424545
167	2	200734368	rs769952	0.011	0.00065437	0.00821021	0.00239906	0.00327673	0.00829341	0.00996952	0.00729785	0.00175683	0.000217887	9.36277e-05	3.44465e-05	0.000170876	0.000113199	7.58695e-05	0.000101894	0.000926759	0.000837672	0.000208444	0.000178515	0.00148079	3.48827e-05	0.000137696	0.000244544	0.000152299	0.000120471	4.38552e-05	0.0150218	0.000219902	0.00229081	0.00249907	0.00094331
168	2	200753673	rs281782	0.011	0.00100897	0.0138607	0.0019645	0.000262	0.000260736	0.018712	4.56371e-06	0.000486584	0.00144926	2.62844e-05	2.80721e-07	3.484e-05	1.68872e-05	7.65579e-05	1.88979e-05	0.000165724	1.17719e-05	2.86149e-07	4.60884e-05	1.92551e-06	0.0001189	6.99365e-07	2.16049e-06	6.79107e-06	0.000751212	0.000674498	0.00551155	0.00313498	0.000159747	0.000180732	0.000101044
169	2	200741720	rs11694369	0.011	0.000147487	0.000331253	0.00158342	0.00146015	0.000517594	0.00151709	0.00284038	0.000770796	0.000400543	0.000196038	4.58478e-05	0.000286443	0.000238691	0.000198653	0.000203087	5.52507e-05	0.00198733	0.000219804	0.000356638	0.00234701	0.000235084	0.000144299	0.000248058	5.89779e-05	2.1318e-06	5.88235e-06	0.00258748	2.7512e-05	0.000620628	0.000607461	0.000654807
170	2	200787719	rs281759	0.01	0.00361654	0.00333616	0.00144489	0.000650888	0.0026933	0.00346272	0.00657455	0.021776	0.00614867	4.90923e-05	1.62075e-05	6.77707e-05	4.40397e-05	3.54173e-05	3.33711e-05	0.00134187	3.97094e-05	8.17471e-05	8.63739e-05	0.000112212	7.04011e-05	7.53504e-05	7.86813e-05	8.02657e-05	0.000263438	0.00086142	0.0050523	1.8836e-05	0.000398215	0.000409111	0.00070084
171	2	200812202	rs281771	0.01	0.000168449	0.00506914	0.000537334	0.0023111	0.00210349	0.00682682	0.000322335	5.62181e-06	2.59774e-05	0.00070341	0.000114102	0.00086496	0.00129987	0.000740528	0.000833291	0.000416406	0.00555632	0.000811776	0.00141108	5.1856e-06	0.000262208	0.00059058	0.000967403	2.69038e-05	0.000235865	3.54939e-06	0.00165256	6.63334e-07	0.000500936	0.000580834	0.000172628
172	2	200767512	rs1658807	0.008	0.00113335	0.0102149	0.00117898	7.55759e-05	0.000813199	0.0103392	0.00101013	0.000449875	0.00114643	0.000463797	0.000166459	0.000580698	0.00052571	0.000376	0.000431234	0.00274755	0.00106771	0.000615786	0.000656833	0.00215356	0.000389247	0.000498445	0.00076873	4.11336e-05	0.000172338	4.35393e-07	0.00554353	0.000123084	0.00110333	0.00131413	0.000359275
173	2	200810957	rs11680723	0.008	0.00201359	0.00269184	0.00880925	0.0126888	0.015079	0.00366455	0.000651592	0.000193631	0.00149903	0.00639627	0.0016519	0.00673306	0.00938125	0.00525771	0.0062198	0.00101211	0.0020791	0.00855392	0.00967246	0.00380937	0.00275756	0.00656623	0.00949859	0.000226168	0.00233882	5.05893e-05	0.00385277	0.000124807	0.000523727	0.000381924	0.000177221
174	2	200769539	rs1704186	0.007	0.000192191	0.0124047	0.000461509	0.00184963	0.00082163	0.0129001	0.000641661	0.000226698	0.000150019	0.000104981	2.15682e-05	7.31372e-05	0.000168772	2.08928e-05	6.59707e-05	0.00111222	0.000323571	0.000190818	0.000199375	9.1596e-05	0.000291616	0.000144954	0.000212144	1.59657e-05	0.000136278	1.14697e-05	0.0010241	0.00043036	0.000584406	0.000649092	0.000317412
175	2	200829993	rs10178177	0.007	4.1721e-05	0.0207274	0.00033564	0.00117027	0.000554173	0.0216293	0.000557605	7.03195e-05	5.63865e-05	0.000611053	0.000159721	0.000833441	0.000787569	0.000841436	0.000572455	0.0026225	0.00597167	0.000612479	0.000924936	0.00683529	0.00059873	0.000443848	0.000738202	2.48829e-06	0.000112774	0.000139214	0.0200192	0.000548419	0.000128322	0.000252215	1.80863e-05
176	2	200818258	rs4410273	0.007	0.00154549	0.00987664	0.00276841	0.00016729	0.00345714	0.0120541	0.00435415	0.00197187	0.00173776	0.000186133	2.77558e-05	0.000249659	0.000264175	0.000233397	0.000150647	0.00140891	0.00191499	0.00012106	0.000332942	0.0018703	0.000383068	8.9878e-05	0.000149767	2.57718e-05	0.000105135	0.00042052	0.0120187	0.000447658	0.0016256	0.0019555	0.000756887
177	2	200819177	rs4673611	0.007	0.000395123	0.00316332	0.000134069	0.000549289	0.000801545	0.00457598	0.0387032	0.000643216	0.000751481	2.62272e-05	4.96139e-06	3.71449e-05	3.16764e-05	1.99435e-05	1.82532e-05	1.46136e-05	4.45623e-05	3.43767e-05	3.94923e-05	7.17868e-05	3.11335e-05	2.45834e-05	3.88661e-05	8.3007e-05	9.9364e-06	0.00137437	0.0127271	0.000858592	0.00147623	0.00136225	0.00169042
178	2	200823360	rs166845	0.007	0.000211009	0.00398017	0.000407779	0.000125135	0.000430935	0.00392017	0.00227268	0.00472649	0.00025546	4.83585e-05	3.80722e-05	1.73147e-05	1.71275e-05	2.2443e-05	2.9793e-05	0.000943499	0.000556188	1.43098e-05	1.38674e-05	0.00104263	3.40724e-05	9.54512e-06	1.24797e-06	3.94426e-05	7.06227e-05	0.000358072	0.0120749	0.000505903	0.000892132	0.00110976	0.000911407
179	2	200772720	rs281786	0.007	0.000724791	0.00554928	0.000821794	0.000768142	0.0010313	0.00774148	0.0116162	0.00895103	0.00106795	0.000262775	0.000142038	0.00042103	0.000410813	0.00033234	0.000320838	0.000206619	0.001443	0.000369564	0.000394833	0.00177772	0.000156776	0.000315491	0.000484642	1.44425e-05	0.000253075	0.000501951	0.00169092	0.000226651	0.000290952	0.000346292	0.000202283
180	2	200780698	rs281789	0.006	0.000217718	0.0183729	0.000393473	0.00016227	0.000483884	0.0213033	1.18408e-05	9.60655e-05	0.000182629	3.62007e-05	5.21424e-06	6.23472e-05	2.39582e-05	7.19617e-05	3.75634e-05	7.2218e-05	0.000356003	2.00853e-05	6.90685e-05	0.000337135	9.74625e-05	1.16699e-05	3.04881e-05	8.32757e-06	0.000226227	0.000653556	0.0164633	0.00110308	4.30667e-05	5.36512e-05	0.000105244
181	2	200814720	rs176008	0.006	0.000471625	0.00548652	0.000941886	0.00139175	0.00382355	0.00655434	0.00065418	0.000572828	0.00044768	0.000397725	6.61157e-05	0.000540298	0.000352931	0.000490827	0.000353892	0.00110652	0.000310829	0.000462923	0.000689771	0.000591124	0.000414557	0.000362453	0.000553406	8.55938e-06	0.000102742	0.000309661	0.0103931	0.000844303	0.000392769	0.000449467	1.86008e-05
182	2	200820505	rs281766	0.006	0.0086624	6.57253e-05	0.00212216	0.00439677	0.000548363	5.1707e-06	0.00164145	0.00382853	0.00904298	0.00682487	0.00251876	0.00622852	0.00652137	0.00433005	0.00486475	0.000991702	0.00118575	0.00965734	0.00830829	0.0039076	0.00614358	0.00994168	0.00780845	6.15651e-05	0.0039185	0.00742066	0.00146145	0.00103182	9.26107e-05	0.000499606	0.00360346
183	2	200830137	rs4263095	0.005	0.000900284	0.0103227	0.000629528	0.000206122	0.000176722	0.0119087	0.000167504	0.00128721	0.00183638	0.000408301	8.56596e-05	0.000567093	0.000455981	0.000563465	0.000370482	0.000850257	0.00128169	0.000365358	0.000675884	0.00169304	0.000626976	0.000286262	0.000449914	1.24096e-06	0.000172178	0.000686035	0.0070388	0.00183429	0.000179893	0.000284294	7.30832e-05
184	2	200838613	rs11895190	0.005	0.00901511	0.000253607	0.00268561	0.0217456	0.0125185	0.000193879	0.000128251	0.0226915	0.0115338	0.0205806	0.00379338	0.0257867	0.0192583	0.0210391	0.0186967	0.00911581	0.00838437	0.0223329	0.0270156	0.0172925	0.0142342	0.0195576	0.0236911	0.000349942	0.0135185	0.000528333	0.0048622	0.00103997	0.00112066	0.00111046	0.000209851
185	2	200847990	rs281793	0.004	0.000180567	0.00590715	0.00118342	0.00282349	0.000574544	0.010202	0.000341071	0.00293084	0.000325861	0.000141725	2.65298e-05	0.000238025	0.000128948	0.000177384	0.000170133	0.000138827	0.000109295	0.000261991	0.00026907	0.000333815	0.000110431	0.000218181	0.000301859	1.66253e-06	8.98894e-05	0.000430756	0.0259316	0.000460643	5.01573e-05	2.11224e-06	0.00055303
186	2	200846666	rs281794	0.003	0.00170659	0.0113569	0.00173642	0.003704	0.00381548	0.0125076	0.00603506	0.00955674	0.00253547	0.00238394	0.000773565	0.0023673	0.0025761	0.00157365	0.00205973	0.0024186	0.000673734	0.00318236	0.00333891	0.00163773	0.00152171	0.00288516	0.00345412	0.000111738	0.000579945	3.70597e-05	0.0200574	0.00083718	0.000575515	0.000636628	0.0006164
187	2	200777930	rs186546506	0.003	3.7943e-05	0.00169177	6.28755e-05	0.000135824	5.82933e-05	0.00219843	0.000133001	9.18433e-05	4.6921e-05	0.0015591	6.59784e-05	0.00227284	0.000991475	0.0025013	0.00118009	0.00037442	0.00296374	0.000646785	0.002739	0.00160196	0.00552678	0.000433246	0.000691058	1.846e-06	0.000352569	8.3576e-05	0.00134034	0.000203823	6.24703e-05	4.94244e-05	2.73995e-06
188	20	37453194	rs6065094	0.688	0.00206151	0.0105869	0.00241664	0.00108799	0.000946554	0.0102136	0.00162276	0.0105673	0.00340192	0.000290316	0.000124734	0.000365203	0.00038822	0.000268882	0.000249474	0.000553733	0.000818311	0.000408379	0.000434463	0.00162915	0.000239629	0.000348225	0.000513851	7.12054e-07	0.000369698	0.000306286	0.024804	0.000316047	0.000135653	0.000196772	0.000190362
189	20	37426580	rs6071524	0.078	0.000847213	0.013579	0.0112858	0.00778662	0.004103	0.0162855	0.0016248	0.0209417	2.78708e-05	0.00206274	0.00091194	0.00229613	0.00268543	0.00162821	0.00159782	0.0016446	0.00256555	0.00286331	0.00302989	0.00516971	0.0014276	0.00240372	0.00330491	0.000332331	0.00186032	0.000264559	0.0230146	0.000239826	0.00246843	0.00261551	0.00184492
190	20	37438824	rs6124079	0.067	4.74555e-06	0.0048553	0.000335126	0.00253856	0.00082175	0.00869883	0.000169791	0.00752519	7.31321e-06	4.63054e-06	0.00129105	0.00100926	0.000895329	0.000503289	0.000306445	0.000865644	0.00958421	0.000731926	0.00028085	0.0183223	0.000335449	0.00121758	0.00102585	0.000275584	0.00221793	0.000813158	0.0207991	0.000604138	0.00170288	0.00172131	0.000511928
191	20	37425958	rs2103655	0.06	0.000287906	0.00889581	0.000908539	0.00112413	0.000337773	0.0107137	1.80462e-05	0.000544491	0.000288975	7.8995e-05	3.44311e-05	6.40573e-05	0.000211406	4.03388e-05	6.75204e-05	3.74622e-05	0.000106584	0.000116756	8.5332e-05	3.87486e-05	4.21244e-05	9.67514e-05	0.000139492	1.49025e-05	0.000454485	0.000140593	0.000676244	7.9466e-05	0.000181351	0.000214283	0.000143796
192	20	37477034	rs6028163	0.009	0.000340643	0.0140096	0.000402729	0.0115262	0.00024473	0.0150194	0.00194922	0.00309189	0.000506108	0.00314139	0.000704251	0.00366524	0.00275588	0.00274753	0.00287551	9.59765e-05	0.00072648	0.00426123	0.00451454	0.00153351	0.0018094	0.00359708	0.0049726	9.05238e-05	0.00103921	0.000119211	0.0200247	0.000435847	0.000181256	0.000262223	3.94937e-05
193	20	37472478	rs34431148	0.008	4.92624e-05	0.00294584	0.000244562	0.0128398	0.000897351	0.00531971	0.00183755	1.07086e-05	0.000109223	0.00366277	0.000298044	0.00328796	0.00178147	0.00254798	0.00400725	0.000124326	0.00637234	0.00437282	0.0057452	0.00561948	0.000988472	0.00286964	0.00492184	0.000109732	0.000553575	3.62407e-05	0.010695	8.11953e-05	0.000800658	0.000653973	0.000268078
194	20	37475516	rs6028161	0.007	0.000143336	0.0100236	0.00010441	1.74874e-05	0.000121703	0.0127078	0.00390787	0.0031846	0.000242077	3.09126e-05	8.70015e-07	3.32769e-05	3.78839e-05	4.02415e-05	1.88245e-05	3.87889e-05	0.000143252	1.89739e-05	3.83306e-05	0.000258786	4.91046e-05	1.65325e-05	2.50149e-05	2.24718e-06	9.08634e-05	0.00100382	0.000391543	3.52636e-05	0.000121864	0.000148801	0.000111091
195	20	37483430	rs4812322	0.007	0.0108262	0.00202324	0.000124663	0.00482095	0.0144145	0.00202528	0.0017686	0.00851653	0.0148041	0.000256919	5.666e-05	0.000209759	0.000140851	0.000151284	0.000168234	0.000450239	0.00283302	0.000273606	0.000355859	0.00616649	0.000121747	0.000277856	0.00033607	0.00038051	0.00276869	0.000207414	0.00118878	0.000432482	0.00214944	0.00237099	0.00125032
196	20	37434133	rs6065078	0.006	0.0190098	0.000277635	0.011323	0.00358364	0.0115535	0.00016189	0.000471652	0.00738716	0.0196104	0.00566221	0.00231535	0.00636303	0.00440167	0.00353779	0.00406248	0.00672662	0.000265993	0.00834587	0.00639657	0.00327431	0.00446898	0.00946878	0.00740062	0.000234978	0.00722966	0.00551552	0.00441778	0.00691369	0.0013746	0.00200716	0.000534862
197	20	37483428	rs4812321	0.006	0.00893447	0.00319979	0.0017868	0.00582498	0.0136708	0.00392996	0.000731945	8.18372e-05	0.00495954	0.000410886	0.000137992	0.000627868	0.000132602	0.000398807	0.000552451	0.000707762	4.47724e-05	0.000645094	0.001054	0.000829572	0.000377404	0.000375189	0.000803323	0.000805433	0.00245977	0.000852101	0.0235151	0.00140722	0.00522141	0.00552506	0.00088224
198	20	37485986	rs4812326	0.005	0.0014815	0.0157668	0.00711865	0.0211749	0.0157536	0.0195994	0.00410689	0.00042659	0.000635187	0.00226802	0.000659568	0.002078	0.00426466	0.00160823	0.00210151	0.000202323	2.44416e-05	0.00309856	0.00347519	0.000967622	0.000791823	0.00268172	0.00324536	0.000296318	0.0017126	0.00013429	0.00290626	0.000189431	0.00137529	0.00162751	0.00139627
199	20	37485380	rs4812324	0.005	5.50114e-05	0.00129701	1.92495e-05	0.000198631	0.000145707	0.00137937	0.00604916	0.00379895	9.69842e-05	0.000163432	0.000107319	0.000227654	0.000207551	0.000132227	0.000130118	0.000481168	0.000873556	0.000245506	0.000212675	0.00162974	0.000137856	0.000209623	0.000290408	1.2497e-05	6.62732e-05	0.00168742	0.00848484	0.000773946	0.000474662	0.000573007	0.000555005
200	20	37463814	rs4812316	0.005	0.00072863	0.00185326	0.00209532	0.00363061	0.000535149	0.00124384	0.000734918	0.00360403	0.000548795	0.00111885	0.000190498	0.00115348	0.00118235	0.000929528	0.000799005	0.0018751	0.000194484	0.00123356	0.00143044	0.000403073	0.000770841	0.000972371	0.00147455	7.80501e-05	0.00210609	0.000913534	0.0265619	0.000476699	0.000323301	0.00027898	0.000370727
201	20	37485458	rs4812325	0.005	0.000147623	0.00154874	9.44943e-05	0.00148543	2.61553e-05	0.000707984	0.00426751	0.00666235	0.000244532	0.0011941	0.000633676	0.00161353	0.00129351	0.000990129	0.000994111	0.00204895	0.00278341	0.00177579	0.00149601	0.00561412	0.000836291	0.0015607	0.002092	0.000127092	0.000709545	0.00188608	0.0149771	0.000578208	0.00204098	0.00220511	0.000783009
202	20	37476277	rs6093098	0.004	0.000150518	0.000348181	6.10966e-05	4.17233e-07	2.41417e-05	0.000291646	0.00315078	0.000255752	0.000106909	1.46966e-05	5.93814e-06	1.23979e-05	2.12643e-05	1.46918e-05	9.09559e-06	0.000154311	7.43532e-05	2.16449e-05	2.54732e-05	4.16036e-05	1.92549e-05	2.2868e-05	2.70212e-05	2.46431e-05	6.86506e-05	0.00026688	0.00554961	6.4889e-05	5.16283e-05	1.51978e-05	2.25201e-05
203	20	37482616	rs4812319	0.004	0.00959571	0.00582523	0.0304151	0.0181919	0.0261642	0.00708137	0.00379486	0.0275674	0.00582881	0.00140851	0.00056489	0.00139693	0.00240052	0.000966013	0.000914338	0.000477226	0.000516978	0.00195631	0.00179496	0.0010992	0.000762086	0.00172184	0.00220084	0.00109876	0.0130192	0.00494421	0.0513367	0.000798795	0.0031343	0.00280767	0.00153253
204	20	37484311	rs6028167	0.003	0.00279291	0.00306977	0.0184478	0.0149868	0.0135352	0.00334752	0.00129181	0.0127746	0.00246747	0.00695903	0.00276693	0.00684284	0.00685184	0.00340914	0.00599441	0.000242813	0.00141112	0.0104672	0.0096347	0.00284724	0.00329085	0.0101405	0.0103107	0.00160499	0.0101775	0.00021293	0.0116784	3.05856e-05	0.0032723	0.00366319	0.00107916
205	20	37465283	rs2294556	0.003	0.000194733	0.00602204	0.000207679	0.00022403	0.000453866	0.00736067	0.00783044	0.00186069	0.000132225	8.79774e-06	2.29286e-06	1.15127e-05	1.36484e-05	9.60537e-06	6.66767e-06	2.4655e-05	2.56257e-05	5.39602e-06	1.05983e-05	3.35402e-05	1.35343e-05	4.66043e-06	7.91324e-06	6.85242e-05	9.82417e-05	2.02656e-05	0.009763	0.000215321	0.000623064	0.000692937	0.00041608
206	20	37457106	rs6129111	0.003	0.0149663	0.00539246	0.0348714	0.00414635	0.021107	0.00655992	0.0126043	0.0313198	0.011101	0.000174505	2.08968e-05	0.000158669	0.000161436	9.24623e-05	7.20819e-05	0.00283352	9.90139e-05	0.000222112	0.000195251	0.000235476	0.000101553	0.000220286	0.000325452	0.00262939	0.00612277	0.00282681	0.0358161	0.000640584	0.00886995	0.00841997	0.00407803
207	20	37470453	rs4368395	0.003	0.00261678	0.00839157	0.00572704	0.000692786	0.00302361	0.00903761	0.0110455	0.00176369	0.00372151	0.00117443	0.000153492	0.00121256	0.000887273	0.0010455	0.000808139	0.00218018	6.43823e-06	0.0010508	0.00144582	5.47348e-05	0.00104116	0.000792118	0.00125087	0.000153141	0.000256569	0.000114879	0.0212373	0.000585095	0.00379773	0.00422745	0.00165703
208	4	103146888	rs35225200	0.135	5.96841e-05	0.00699049	5.07854e-05	0.00196871	0.00019811	0.00661904	0.000195479	0.000284436	7.72608e-05	4.13493e-05	2.34642e-05	0.000154889	4.28422e-05	7.08154e-05	4.61189e-05	0.000505386	0.00148445	3.87384e-05	8.009e-05	0.00134264	0.000663078	2.26141e-05	3.45579e-05	4.78956e-06	0.000133968	2.81259e-05	0.0047068	0.00015252	0.000141538	0.000123358	0.000104039
209	4	103146890	rs35518360	0.133	4.79887e-05	0.00599849	0.000109009	0.00086533	0.000211736	0.00507414	0.00109786	0.000186025	2.70084e-05	0.000235626	3.25628e-05	0.000320998	0.000214442	0.000300116	0.000221305	0.000784887	0.000326646	0.000214369	0.000431875	0.000463056	0.000186377	0.000159723	0.000270913	1.46972e-05	4.86521e-05	1.59428e-05	0.00569999	0.000119338	0.000555193	0.000607818	0.000254003
210	4	103198082	rs13135092	0.099	7.90481e-05	0.00577253	0.000147043	0.000510745	0.000323877	0.00820285	0.000245995	0.000732516	0.000104284	0.000199244	4.07494e-05	0.000230878	0.000151983	0.000160326	0.000184224	0.000133614	2.47615e-05	0.000253865	0.000296741	9.57791e-05	0.000101399	0.000213893	0.000304923	2.38615e-06	3.30522e-05	7.82784e-05	0.00253296	0.000864026	0.000166308	0.000202696	7.69423e-05
211	4	103112470	rs6855246	0.004	0.000106307	0.00352788	0.00014653	9.89961e-05	3.25944e-05	0.00442147	0.00330491	0.00593489	3.52343e-05	4.85532e-05	1.29693e-05	5.40586e-05	7.50383e-05	4.77848e-05	3.26668e-05	0.000243657	6.31698e-05	4.72678e-05	6.68911e-05	0.00010547	5.48097e-05	4.30939e-05	5.66045e-05	7.38923e-06	0.000104245	0.000113738	0.011502	0.000312751	8.43126e-06	3.76394e-06	7.57484e-05
212	4	103001649	rs1813006	0	0.00364746	0.00463906	0.00301714	8.44505e-05	0.00408491	0.00559837	0.000659432	0.00689942	0.0033452	9.8025e-05	0.0001004	0.000104973	0.00016982	5.62958e-05	7.83278e-05	0.00113024	0.00014497	0.000208001	0.000140883	0.000643922	7.31816e-05	0.000208885	0.000216882	1.92203e-05	0.000354351	0.000238185	0.000663429	0.000312132	0.000367194	0.000586834	0.000165761
213	4	103034391	rs13101632	0	9.59623e-06	0.0052416	4.86011e-06	0.00173709	9.96948e-05	0.00613719	0.00116864	0.000608534	2.86378e-05	0.000201535	1.76914e-05	0.000242676	0.000162498	0.000247067	0.0001534	0.000216018	0.000209468	0.000176914	0.00032142	0.000188031	0.00018139	0.000140873	0.000217502	3.97113e-06	0.000241813	0.000108293	0.00327468	0.000202977	0.000244152	0.00027597	0.000199412
214	2	233562197	rs4144797	0.125	0.00446105	0.000113975	0.00620836	0.00553676	0.00354499	2.94261e-05	0.000319719	0.00428712	0.00593567	0.00225604	0.000591643	0.00375095	0.000238597	0.000508413	0.0021455	0.00599539	0.000599891	0.00186315	0.00199893	0.00583079	0.00247042	0.00155976	0.00246489	0.000584371	0.0010657	0.0278347	0.0163245	0.0303171	0.00244513	0.00157231	0.00463623
215	2	233562731	rs4144795	0.108	0.00709591	0.000375174	0.00653082	0.00120721	0.010506	0.000315368	0.00391251	0.00302622	0.00584207	0.000614452	0.000177905	0.000611102	0.000588697	0.000312841	0.000375308	0.000892019	7.45219e-05	0.000988246	0.000765314	0.000239821	0.000549933	0.000835142	0.000878355	0.000129966	0.000334641	0.00255521	0.00148961	0.00191693	0.000694275	0.00105505	0.000848196
216	2	233728801	rs778341	0.06	0.0133191	0.0250193	0.0238432	0.00299741	0.0327831	0.0291752	0.000649889	0.0146263	0.0178762	5.56302e-05	0.000221657	5.83385e-05	0.000683104	0.000119651	6.61695e-05	0.00216039	0.0064911	0.000173952	9.18964e-05	0.012938	0.000309762	0.000141416	0.000173674	8.26844e-05	0.000400937	6.43593e-05	0.0523692	0.000751431	0.000361932	0.00031219	0.00011086
217	2	233592501	rs6704768	0.059	0.000496293	0.0233196	0.000260895	0.00369613	0.000968818	0.0248502	0.00395028	0.01175	0.00104006	0.0033273	0.00116196	0.0050498	0.00221205	0.00300665	0.00290333	0.0162772	0.00183282	0.00549351	0.00522233	0.00473636	0.00349413	0.00497367	0.00671185	0.000499324	0.00382221	0.000311612	0.0318585	0.00018309	0.00989451	0.0109268	0.00330634
218	2	233743109	rs778371	0.057	0.00059866	0.000747286	0.000123825	0.000120999	0.000397751	0.000742823	0.0136656	0.00631416	0.00100924	2.37629e-05	4.02484e-06	2.48284e-05	2.16978e-05	1.26507e-05	1.29668e-05	2.22696e-05	1.14558e-05	4.09783e-05	2.94106e-05	3.37583e-05	2.46183e-05	3.24926e-05	3.54793e-05	7.86041e-05	0.000470981	0.00167745	0.00226271	0.00157295	0.000284825	0.000327375	0.000711398
219	2	233603065	rs2344613	0.049	8.76933e-05	0.00328588	0.000402126	0.00129704	0.000204405	0.00310075	0.000489647	1.90549e-06	7.7199e-05	4.57962e-05	7.32625e-06	2.70035e-05	3.14498e-05	3.29982e-05	1.9934e-05	6.29071e-05	0.000531759	3.99922e-05	5.49185e-05	0.000800582	1.36131e-05	3.15958e-05	5.15373e-05	2.73729e-05	0.000356873	0.000110458	0.00072211	0.000141828	0.000518212	0.000497563	0.000348941
220	2	233581937	rs2344611	0.046	0.000128196	0.00758001	8.07377e-05	1.72961e-05	1.18236e-05	0.00855708	0.00198954	0.000426057	0.000117864	1.6884e-05	1.87992e-06	1.2593e-05	1.54174e-05	9.25036e-06	6.02016e-06	7.79068e-05	7.92373e-05	1.54705e-05	1.59364e-05	8.20905e-05	1.16233e-05	1.26368e-05	1.75001e-05	4.2257e-06	0.000161315	0.000930775	0.00690019	0.000896061	8.22358e-07	1.37589e-05	4.71924e-05
221	2	233593499	rs17164	0.04	0.00774633	0.0144734	0.00999155	0.00242547	0.0146317	0.0174091	0.00288681	0.00271429	0.00589293	4.87845e-05	2.58162e-05	3.03434e-05	9.29059e-05	3.45829e-06	2.06036e-05	0.000805877	0.000201512	9.12291e-05	3.44188e-05	0.000308723	7.16897e-06	8.72178e-05	9.40548e-05	0.000179728	0.000868376	0.000424458	0.0159645	0.000261106	0.00145515	0.00167731	0.000722435
222	2	233638351	rs974321	0.034	6.3499e-05	0.00523224	0.000226663	5.38761e-05	0.00574532	0.00581053	0.0014995	0.000382748	0.000141109	7.72823e-06	1.79445e-06	1.30133e-05	2.56369e-05	1.36299e-06	6.21349e-06	0.000480234	0.000219636	1.6502e-05	1.31108e-05	0.000146693	1.03143e-05	1.13613e-05	2.29917e-05	1.14774e-06	7.54488e-07	3.55272e-05	0.00467095	2.0141e-05	0.000787035	0.000905335	0.00034974
223	2	233570199	rs62193271	0.033	0.000132711	0.0139244	0.000429236	0.000160103	0.00059376	0.0170124	0.00180739	0.019	0.000193569	4.75443e-05	1.36062e-06	5.98491e-05	3.88892e-05	5.44948e-05	3.00516e-05	0.00014797	0.000127059	3.28381e-05	6.38392e-05	0.000262771	7.68393e-05	2.50195e-05	4.15629e-05	1.01113e-05	3.49919e-05	7.7283e-05	0.00977886	0.000176345	0.000223966	0.000199642	3.72543e-05
224	2	233567342	rs11689851	0.029	0.000663565	0.0355993	0.00509995	0.00452033	0.00325314	0.042133	0.00830741	0.00414656	0.000329171	0.000714954	0.000142159	0.000754248	0.00080702	0.000683753	0.000453625	0.00483798	0.000403813	0.000823178	0.00108125	0.000200815	0.000577294	0.000693261	0.00105227	0.000169566	0.00167195	0.000493622	0.0394568	0.000681158	0.00262809	0.00293606	0.00294946
225	2	233725364	rs13007579	0.028	0.00203726	0.00313544	0.00563353	0.00960163	0.00261426	0.00522614	0.00117728	0.00819492	0.00408728	0.00226641	0.000497769	0.00220039	0.00298769	0.00154518	0.00155597	0.00208978	0.000571733	0.00278313	0.00324201	0.00100292	0.00154937	0.00210835	0.00300624	0.000546469	0.00782344	6.33081e-05	0.000119679	8.56742e-05	0.00196037	0.00223907	0.000664894
226	2	233644011	rs283487	0.028	3.58943e-05	0.0022361	0.000197984	0.000635767	0.000591533	0.00306576	0.00188224	9.08729e-05	3.08532e-05	8.40789e-05	1.45982e-05	0.000127812	9.6811e-06	0.000119203	4.11319e-05	0.000206998	0.000206674	4.0615e-06	0.000144484	0.000327635	0.000278032	1.38953e-06	2.61944e-05	4.94635e-05	0.000115823	1.47282e-05	0.00375873	1.7053e-05	0.000442276	0.000397345	2.08756e-05
227	2	233595163	rs6716488	0.027	0.000349304	0.0270762	0.000172678	7.69086e-06	0.000290589	0.0366846	0.00152761	0.00237913	0.000274284	3.36198e-05	2.7753e-06	4.77708e-05	2.98527e-05	4.30635e-05	2.33118e-05	3.32811e-05	6.45241e-05	1.52586e-05	4.09234e-05	5.64558e-05	5.79228e-05	1.24829e-05	2.7442e-05	1.77793e-05	0.000199297	0.00480762	0.0264129	0.00125381	2.47913e-05	2.38637e-05	0.000312519
228	2	233699459	rs34707169	0.024	6.29579e-05	0.00389707	0.000396851	0.00322527	0.000695492	0.00494799	0.00281537	0.000391086	5.22919e-05	0.000951613	0.000128362	0.00103639	0.000832984	0.000899898	0.000809919	0.000112722	3.64594e-05	0.00101786	0.00133094	0.00012125	0.000605919	0.000777995	0.00112404	3.13341e-05	0.000561842	7.98097e-05	0.0046542	0.000261906	0.000887198	0.000898426	0.000376746
229	2	233681512	rs1078323	0.023	0.00143004	0.0112965	0.00255636	0.000469766	0.00418621	0.013243	0.0141605	0.0122397	0.00143368	0.000160993	0.000222318	0.000289344	0.000493421	0.000142222	0.000229711	0.000663494	0.00406857	0.000307548	0.000231755	0.00748125	0.000102064	0.00025983	0.00031241	7.26166e-05	0.000315983	0.000255092	0.0322486	0.000548002	0.000453636	0.000409609	0.000286385
230	2	233566210	rs11688166	0.021	0.000107579	0.00222902	0.000148508	1.19823e-05	0.000772042	0.00344175	0.00407603	0.00740176	0.000143937	1.21017e-06	3.94476e-06	7.29272e-06	1.5301e-06	2.42222e-06	3.29748e-06	0.000103507	3.96767e-05	5.94062e-06	7.83635e-06	0.000112155	1.36809e-05	5.77286e-06	5.84818e-06	1.1121e-05	0.000128426	0.000738759	0.00652379	0.000756446	0.000246445	0.000319551	0.000127883
231	2	233697337	rs921055	0.017	0.00309627	0.00120844	0.0116833	0.00606784	0.00433556	0.000198528	0.0220158	0.00593775	0.00322464	0.00428452	0.00219182	0.00568174	0.00495011	0.00342599	0.00399303	0.00220073	0.0152651	0.00661112	0.00600985	0.0234326	0.0029552	0.00499218	0.00714091	0.000139897	5.00772e-06	0.00151283	0.0181862	0.0010131	0.00077752	0.000898004	0.00289357
232	2	233686862	rs13021823	0.015	0.000264033	0.0150121	0.000922824	0.00411992	0.00242604	0.0191993	0.000824392	0.00126111	0.000292454	0.000312823	0.000101494	0.000369805	0.000618361	0.000156496	0.000386828	1.7493e-05	0.00274874	0.000491077	0.000708703	0.00387796	0.000245015	0.000342288	0.000551445	1.60514e-05	4.18443e-06	4.82297e-06	0.00345612	0.000162601	0.000624947	0.000666676	0.000274128
233	2	233688542	rs35491427	0.015	0.00266048	0.00220536	0.010195	0.0079509	0.00622882	0.00271937	0.0196686	0.000150649	0.00188646	0.000361348	6.22958e-05	0.000285445	0.000569398	0.000278989	0.000240481	0.00128464	4.33696e-05	0.000366717	0.000448635	2.89078e-05	0.000176614	0.00029273	0.000444626	7.4415e-06	0.000606056	0.00034187	0.00366676	0.000118474	0.00103486	0.000851516	0.000910576
234	2	233690082	rs12993791	0.014	6.85267e-05	0.000246212	0.00239673	0.00249993	0.0160637	0.00092265	0.000485805	0.000147734	0.000835248	0.000638488	0.00013193	0.000550034	0.000700981	0.000465426	0.000600484	0.000271199	0.00711041	0.000766665	0.000867472	0.00948069	0.000203574	0.000593102	0.000876005	1.0425e-07	0.000447484	0.00031573	0.0178739	0.00108023	0.000280358	0.000309424	0.000175567
235	2	233713237	rs13009957	0.013	0.000280313	0.00880514	5.40186e-05	2.3488e-05	0.000140827	0.0128738	0.00670709	0.00104193	0.000281774	1.61206e-07	1.47285e-06	6.71402e-06	3.34473e-06	5.23895e-06	2.08928e-06	0.000141398	2.99565e-05	7.22587e-06	1.42001e-06	3.69204e-05	1.48216e-05	7.71001e-06	6.4671e-06	3.3923e-05	0.000124203	0.000347068	0.0124503	0.000767215	0.000274773	0.000249964	0.000100811
236	2	233715487	rs13024330	0.013	0.00019373	0.00751924	0.000915762	0.000146118	0.00662031	0.00880888	0.00117338	7.1062e-05	6.66669e-05	0.000181152	1.12796e-05	0.000241762	9.218e-05	0.000248251	0.000131777	0.000204488	0.000166349	9.04002e-05	0.000282845	0.000118716	0.000394085	6.68531e-05	0.0001203	2.99858e-05	8.0433e-05	9.53325e-06	0.00309223	2.42023e-05	0.000213003	0.000125801	8.02428e-06
237	2	233709465	rs7560115	0.013	6.68734e-05	0.00931391	4.76278e-05	0.00586415	0.00211773	0.0114488	0.00111455	0.000637786	0.000138772	3.69833e-05	6.97456e-06	8.31776e-06	0.000101381	2.01397e-05	1.79517e-05	0.000183644	0.00302981	9.03457e-05	4.24124e-05	0.0035718	5.31662e-05	8.59539e-05	8.44069e-05	2.24899e-05	0.000129607	0.000105082	0.00102067	1.16909e-05	0.000176563	0.00019946	0.000505328
238	2	233645970	rs2592104	0.012	0.000172331	0.0093208	0.00135241	0.0015614	0.0016366	0.0110522	0.00287954	0.00282173	0.000169368	4.36138e-05	6.05393e-05	1.59745e-05	0.000139301	1.70558e-05	1.54236e-05	0.000350243	0.0011196	0.000123455	4.46681e-05	0.00192909	3.91351e-05	0.000117674	0.00014115	4.49863e-05	5.26011e-06	3.10957e-05	0.00527781	0.000144316	0.000909864	0.00112577	0.000659837
239	2	233704252	rs2289911	0.012	0.00378698	0.0104299	0.0201627	0.00650544	0.014176	0.0124664	0.00289026	0.00149261	0.00328005	3.30294e-06	3.69014e-05	5.06882e-05	0.000253222	7.47796e-05	3.33367e-06	5.58179e-05	0.000146241	8.18497e-05	7.56076e-05	0.000231937	0.00014001	6.58575e-05	8.16956e-05	0.000340912	0.000891072	0.000157974	0.0155029	0.000149505	0.000936344	0.00141201	0.000313122
240	2	233716421	rs4973563	0.01	0.000126337	0.000975803	0.00012833	7.85644e-05	9.87621e-06	0.00119501	0.00477191	0.0023656	0.000102625	3.44798e-05	2.19385e-06	2.92361e-05	4.05149e-05	3.38295e-05	1.59224e-05	9.18398e-05	4.8736e-05	1.80625e-05	3.43829e-05	9.76288e-05	2.63622e-05	1.17078e-05	2.51486e-05	1.23348e-05	0.000260836	0.000618244	0.00538874	0.00095363	0.000167564	0.000237173	0.000195723
241	2	233683984	rs13001052	0.009	0.00752258	0.00993046	0.0106061	0.0011757	0.00955428	0.0141512	0.00285361	0.00680122	0.00655844	0.00137734	0.000456285	0.00160991	0.0016076	0.00115185	0.0010451	0.0109411	0.000185481	0.00209694	0.00205594	6.70021e-05	0.00112631	0.00189175	0.00274548	0.00027495	0.00366441	9.91817e-05	0.0124333	7.5582e-05	0.00261575	0.00307742	0.000481641
242	2	233767037	rs4973569	0.005	0.0179853	0.000119554	0.000611842	0.00232417	0.00525242	4.2133e-05	0.0111135	0.0168618	0.0195	0.000692306	0.000170046	0.000698419	0.000277724	0.000397272	0.000495216	2.59243e-05	0.000586835	0.00097651	0.00108708	0.00172213	0.000671655	0.000698879	0.00106431	0.00341873	0.00141975	0.00544444	0.00486885	0.00355294	0.00393952	0.00407104	0.00223696
243	2	233597196	rs10205801	0.004	0.00130656	0.0171943	0.00261697	0.053928	0.00474045	0.0213377	0.0115636	0.000905381	0.00126991	0.00400461	0.000563771	0.00443583	0.00539837	0.00377777	0.00390575	0.000533193	0.00244026	0.00454133	0.00633217	0.00287111	0.0016327	0.00323558	0.00548139	8.16449e-05	0.00187734	0.000218134	0.0138998	0.000261026	0.00224598	0.0027605	0.000719987
244	2	233768788	rs938575	0.004	0.00169674	0.00230206	0.00625612	0.00444641	0.0154025	0.0032386	0.024881	0.0765876	0.00221637	0.000126113	0.000120263	0.000149932	5.41704e-05	0.000257831	7.15693e-05	0.00066521	0.000138043	0.000406148	0.00011877	5.86351e-05	0.000119868	0.000343511	0.000685191	0.000764998	0.00346087	0.00154086	0.0102888	0.000716492	0.0047652	0.00619685	0.00147802
245	2	233753340	rs2675956	0.003	0.00397695	0.000456419	0.00431452	0.00102293	0.00859723	0.000652175	0.0256712	0.00343106	0.00152353	1.56243e-05	1.51853e-05	1.74327e-05	2.31497e-05	2.39233e-06	1.43727e-05	0.000147237	2.34493e-05	4.42517e-05	2.86989e-05	0.000126544	8.03452e-06	3.9154e-05	4.47457e-05	0.000141951	0.000813492	0.0144666	0.0177365	0.00698376	0.000916918	0.000938551	0.00045999
246	2	233743363	rs778370	0.002	0.00028171	0.00131734	0.000405032	4.3788e-05	0.000755679	0.00140018	0.0043605	0.00132524	0.000145268	5.93573e-06	4.93677e-06	9.10013e-06	1.2908e-05	4.38173e-06	3.71813e-06	3.40669e-05	1.36181e-05	1.41972e-05	7.17735e-06	3.06626e-05	2.4928e-06	1.27204e-05	1.23903e-05	0.000104159	0.000278878	0.00235266	9.197e-05	0.00035687	0.000344528	0.000437874	0.000372607
247	2	233743532	rs11535	0.002	0.00196634	0.000694606	0.0121862	0.00588992	0.0131368	0.00107432	0.00644133	0.00612974	0.00117229	0.000244949	6.77188e-05	0.000311288	0.000306574	0.000182027	0.000142503	0.00173943	0.000142074	0.000320292	0.000306801	0.000232488	0.000213181	0.000268257	0.00034297	0.00182931	0.00492862	0.0106641	0.0328523	0.0015264	0.00728575	0.00770518	0.00812732
248	12	123665113	rs2851447	0.146	0.00140504	0.00416099	0.00532191	0.00110357	0.00611354	0.00520533	0.000449508	0.000247303	0.000822788	1.72134e-05	3.80076e-06	3.43064e-05	5.87638e-05	2.35892e-05	4.81587e-06	0.000121702	4.22782e-05	1.72888e-06	1.5405e-05	8.60437e-05	6.14248e-05	7.97329e-07	5.70854e-06	5.4858e-05	3.80478e-05	0.000388431	0.00620621	0.000259434	0.000665806	0.000837356	0.00050237
249	12	123676763	rs2102949	0.111	0.000395475	0.00390543	0.00047273	0.000827178	0.00081701	0.00545254	0.00086838	0.000701215	0.000256002	0.000257835	0.000140591	0.00030977	0.000343084	0.000197979	0.000224729	0.00128385	0.000429005	0.000432819	0.000374481	0.00105011	0.000163091	0.0003945	0.000502377	3.09395e-05	0.000162736	0.000238625	0.00223681	0.000185591	0.00113002	0.00144663	0.000773611
250	12	123677810	rs4460848	0.091	0.000786759	0.00666975	0.000744556	0.000478093	5.89993e-05	0.00825468	0.00157569	0.0048462	0.000838739	0.000159498	8.3833e-05	0.000140779	0.000127477	7.92905e-05	8.02958e-05	0.00116163	0.000816444	0.000263732	0.000147878	0.00111582	0.000100698	0.000255809	0.000293167	9.76713e-06	0.000431579	0.000334863	0.0103375	0.00033148	0.000131642	0.000248361	0.000118166
251	12	123694250	rs2851443	0.091	0.000285537	0.000753686	0.000149304	0.000322968	0.000395182	0.00181198	0.00178216	0.00755788	0.000340064	2.69886e-05	1.05682e-05	4.94671e-05	4.60891e-05	3.47001e-05	3.10105e-05	0.000197569	0.000198408	3.66814e-05	5.69947e-05	0.000377801	3.69176e-05	3.22463e-05	4.92844e-05	2.29972e-05	2.6687e-05	0.00121122	0.0250716	0.000758506	0.000261018	0.000298045	8.54493e-05
252	12	123688484	rs11057189	0.085	0.000245392	0.0134068	0.000267839	0.000235151	0.000397844	0.0157924	0.00546997	0.00350523	0.000270375	1.17831e-05	4.92499e-06	1.05101e-05	1.3785e-05	1.54288e-06	7.64863e-06	1.10877e-05	5.63865e-05	2.64974e-05	1.74007e-05	4.74375e-05	8.26956e-07	2.4294e-05	2.62343e-05	1.73697e-05	0.000200446	0.00110294	0.0019992	0.00031547	0.000352044	0.000427559	0.000315954
253	12	123697007	rs3018099	0.069	0.000624097	0.00236256	0.0026147	5.88179e-05	0.00239712	0.00208601	0.0011098	0.00364503	0.00121821	0.000117817	6.04016e-05	2.8878e-05	0.000165121	0.000125713	3.94746e-05	0.00112918	0.000351864	4.36329e-05	5.59604e-05	0.00050748	0.00010161	4.21773e-05	1.36709e-05	0.000213335	0.00119829	0.00102569	0.0273539	0.000843403	0.00263081	0.00308079	0.000672407
254	12	123650335	rs1615350	0.055	0.0053475	0.000296522	0.0104456	0.00180865	0.0121206	0.000108086	0.00176404	0.0113779	0.00259316	0.000206677	5.09196e-05	8.87346e-05	0.000349231	0.000139754	9.37614e-05	0.00165603	1.16229e-06	0.000195777	0.000236495	8.6383e-05	0.000152099	0.000223801	0.000149103	2.48095e-05	0.000299649	0.000552848	0.00764161	0.000112781	0.000156317	0.000470359	0.000668742
255	12	123701353	rs1727319	0.053	9.73551e-05	0.0266005	0.000480525	0.000502845	0.000616956	0.0271253	0.0140035	0.00196128	0.000109628	6.91109e-05	1.87418e-05	0.000104877	0.000105488	7.79303e-05	4.43284e-05	0.000126452	0.000282872	4.63738e-05	7.55166e-05	0.000399938	0.000113881	3.61575e-05	6.14236e-05	5.31015e-05	9.14652e-06	0.000513085	0.0248381	8.62493e-05	0.000231472	0.000185435	0.000275746
256	12	123632930	rs1727302	0.039	0.000906683	0.00265247	0.00304981	0.00352199	0.00638352	0.00326657	0.0118703	0.000578847	0.000384735	0.000363598	8.31492e-05	0.000351895	0.000159475	0.000238915	0.00020956	0.00351509	3.47325e-07	0.000481402	0.000480975	1.03727e-05	0.0003401	0.000430414	0.000585283	0.000600575	0.00460568	0.0020651	0.00693426	0.00070814	0.00131157	0.00135917	0.00124523
257	12	123735937	rs1609520	0.014	0.000532667	0.000184651	0.000499962	0.000277777	0.000571389	4.66816e-05	0.00601491	0.0158721	0.000512145	3.95824e-05	1.21034e-05	5.02046e-05	6.16278e-05	2.82079e-05	2.63956e-05	0.000129394	1.66418e-05	5.72077e-05	4.44938e-05	2.64141e-05	2.463e-05	5.08186e-05	5.80585e-05	1.49984e-05	0.000373593	0.00337272	0.00252435	0.000898197	0.00024974	0.000315534	7.12276e-06
258	12	123718301	rs1727332	0.01	0.0139322	0.000301193	0.0135894	0.0122614	0.0125053	0.000217911	0.000735819	0.00849271	0.0171022	0.0162356	0.00711335	0.0148437	0.0153194	0.00975016	0.0122793	0.0267517	0.00495396	0.0233375	0.0189917	0.020278	0.0126061	0.0227794	0.0206988	0.00013613	0.00103486	0.00680751	0.0118738	0.0162017	0.00965661	0.0109856	0.0146576
259	12	123738678	rs1568427	0.008	0.00573365	0.000452548	0.009536	0.0019097	0.0169045	0.00054827	0.00872666	0.0103707	0.0032754	0.00564711	0.00264395	0.00955281	0.00555781	0.00661436	0.00530058	0.00838411	0.00138852	0.00827858	0.00656506	0.00313885	0.00756627	0.00933132	0.00801614	0.00120394	0.0247232	0.00461448	0.00897525	0.00321876	0.00535943	0.0061256	0.00455753
260	12	123723735	rs10744151	0.007	0.000191291	0.0106375	0.000186332	0.000526095	0.000373553	0.0139514	0.00116711	0.00219194	0.000152027	0.000104936	3.10175e-05	0.000107813	9.99193e-06	0.000133096	3.94685e-05	0.000205471	0.000112743	3.4296e-06	0.00010538	0.000308924	0.000171461	1.28364e-05	2.42433e-05	2.51285e-05	0.00025096	0.00104507	0.0106347	0.000463755	0.000384523	0.000456297	0.000275695
261	12	123746961	rs10773002	0.007	0.000292706	0.00358875	0.000968235	0.000520771	0.00101358	0.00372107	0.00227597	0.00461514	0.000304262	0.000322984	0.000177534	0.000444438	0.000369767	0.000261316	0.000260248	0.00140213	0.00060897	0.000514982	0.000481747	0.00120988	0.000298573	0.000432983	0.000613408	9.9032e-05	0.000423843	0.00184598	0.0192102	0.000797166	0.00120182	0.00140562	0.000790641
262	12	123733621	rs11057209	0.006	0.00437028	0.00281943	0.00180768	5.36307e-05	0.000260156	0.00406343	0.000643097	0.0160269	0.00510919	3.76817e-05	2.92898e-06	3.83205e-05	6.45781e-05	5.15536e-05	2.52418e-05	9.88911e-05	2.57848e-05	6.55185e-06	3.53208e-05	1.74053e-05	4.20049e-05	3.44659e-06	1.21361e-05	1.23053e-05	0.000547897	0.00100119	0.0016515	0.00183626	3.33413e-06	5.46081e-06	1.94209e-05
263	12	123743445	rs10734900	0.006	0.00188989	0.00501716	0.00270915	0.000689005	0.00418092	0.00532281	0.00501306	0.0013131	0.00143579	0.000291608	0.000150718	0.000401982	0.000361486	0.000211572	0.000194866	0.00239627	0.00026348	0.000523343	0.000395041	0.000689406	0.000283722	0.00044322	0.000539887	0.000281472	0.00262515	0.00142006	0.0167471	0.000742175	0.00239429	0.00267014	0.00141975
264	12	123743447	rs10734901	0.006	0.000469202	0.00142623	0.000166878	0.000263397	0.000928063	0.00172452	0.00248188	0.00400177	0.000148414	6.44722e-05	4.79153e-05	0.000119729	2.27704e-05	6.6184e-05	6.32754e-05	0.00237457	0.000157091	0.000153057	0.000142798	0.000313036	0.000117595	0.000119993	0.000187743	9.94927e-05	4.5009e-05	0.00293174	0.00937751	0.000966392	0.00193148	0.00211541	0.000955028
265	12	123730891	rs11057207	0.006	0.000603605	0.024699	0.00104706	3.40445e-06	0.000891632	0.0293415	0.00162091	0.0197756	0.000747281	3.40068e-05	2.97217e-06	5.29776e-05	2.09999e-05	5.52528e-05	2.67749e-05	0.000158877	7.46048e-06	1.20525e-05	4.2965e-05	0.000166179	7.00274e-05	5.75968e-06	1.81141e-05	8.10425e-07	9.09972e-05	0.000246529	0.0017646	0.000117848	0.000179925	0.000262908	0.000132051
266	12	123742061	rs1969355	0.006	6.08587e-05	0.000683129	1.97724e-05	1.65656e-05	0.000109606	0.00164172	0.00566588	0.002522	7.63142e-05	3.8647e-06	2.77574e-06	1.16187e-05	8.18388e-06	5.63727e-06	5.40995e-06	2.2714e-05	9.07395e-05	6.98768e-06	6.70328e-06	0.000148661	6.3059e-06	4.88514e-06	7.70029e-06	9.98902e-07	8.12625e-05	0.000603149	0.00873977	0.000672381	1.19954e-05	3.37977e-05	1.62832e-05
267	11	124612932	rs12293670	0.518	0.00105687	0.000469148	0.000150846	0.00139198	0.000279957	0.000735268	0.00367637	0.00552794	0.00093411	0.000280204	2.90349e-05	0.000312503	0.000393357	0.00019171	0.000244182	0.00160373	8.60486e-05	0.00043307	0.000363612	0.00059716	1.35074e-05	0.000339377	0.000365335	4.29433e-06	0.000931473	0.000778705	0.00628564	7.72113e-05	0.000261664	0.000193182	0.00120895
268	11	124613957	rs55661361	0.482	0.00562902	0.0136296	0.00956599	0.00377615	0.00237456	0.0181035	0.0158677	0.0414259	0.00840405	0.000319584	7.94679e-05	0.000397788	0.00044828	0.000309275	0.000262683	0.000447419	0.000300821	0.000426963	0.000443627	0.000516078	0.000221162	0.000336266	0.000452966	0.000113393	0.000221272	0.000647906	0.0289056	0.000540566	0.00184926	0.00193291	0.00117005
269	11	124619407	rs11604175	0	0.000274548	0.0018004	0.000305465	0.000794539	0.000234501	0.00175666	0.00373416	0.000509277	8.30088e-05	0.000826462	0.000308049	0.00096666	0.000710708	0.000562304	0.000558499	0.00137833	0.000187637	0.00126772	0.0011313	0.000467582	0.000790871	0.00113103	0.00135361	0.00012063	0.00110932	0.00234761	0.00481886	0.000404158	0.00226054	0.00246892	0.00194267
270	11	124620147	rs11219769	0	8.41692e-05	0.00483598	0.000587409	0.0021348	0.000256853	0.00560974	0.00982261	0.000487067	0.00019948	0.00136672	0.000396283	0.00162557	0.00128437	0.000944937	0.00092686	0.00310025	0.000243354	0.0019836	0.00163049	0.000637295	0.000918658	0.00171164	0.00222919	0.000173595	0.00391952	0.00138557	0.00555682	0.000377815	0.00112009	0.00131863	0.000412747
271	1	73768366	rs12129573	0.066	0.000358189	0.00182736	0.00242736	0.00240833	0.000223875	0.00246279	0.00228265	0.000862982	0.000534878	9.11369e-05	1.50385e-06	2.87476e-05	7.09388e-06	8.64989e-06	8.86968e-06	7.83792e-05	0.00143923	0.000105442	0.000111553	0.00247232	7.92181e-05	0.000112415	6.70729e-05	6.34408e-05	0.000806083	0.000340629	0.012193	0.000472105	0.000675347	0.000891984	0.000697516
272	1	73789324	rs10890032	0.036	0.000120373	0.000953972	1.64006e-06	0.000657045	0.000968504	0.00215781	0.00034585	1.18372e-05	0.000168403	0.000491854	2.71033e-05	0.000800332	0.00049038	0.000849769	0.000567143	8.49972e-05	0.00289269	0.000279356	0.00131026	0.00239325	0.00149725	0.000171826	0.000355189	1.35717e-05	0.000429976	0.000250253	0.02934	0.00148525	0.000308287	0.000315242	6.3227e-05
273	1	73816564	rs1160682	0.033	0.000437565	0.00560328	0.000564354	0.0195954	0.000148451	0.00805804	2.61194e-05	2.31381e-05	0.000211573	0.00122014	2.61631e-05	0.00182341	0.000507489	0.00243295	0.000865679	5.08009e-05	0.000729406	1.28206e-05	0.0028409	0.000603418	0.00513352	3.32426e-05	2.67839e-05	2.16808e-05	0.000547536	0.00016867	0.0168264	0.000616245	0.000454728	0.000496221	0.000253441
274	1	73776673	rs6424546	0.029	0.0803876	0.00521385	0.190876	0.157674	0.20383	0.00723209	0.0159122	0.180375	0.0605284	0.004799	0.000974219	0.00443956	0.00738734	0.00307543	0.00342538	0.000240291	0.00133943	0.00727681	0.00707136	0.00421118	0.0017842	0.00620415	0.00722064	0.00730521	0.0654582	0.00231802	0.0128108	0.00322985	0.0197705	0.0190063	0.00651847
275	1	73801632	rs6684973	0.025	2.91481e-06	0.00305116	6.28291e-05	0.000294878	0.000562685	0.00393489	2.69201e-05	4.39751e-05	2.90491e-05	0.000682797	1.83837e-05	0.000845196	0.00044938	0.00113295	0.000577074	1.68532e-05	0.00685348	0.000280986	0.0011888	0.00485132	0.00158811	0.000185662	0.000326343	2.19938e-06	1.78819e-05	1.29576e-05	0.00145004	4.56274e-05	5.56884e-06	1.4896e-05	1.4486e-05
276	1	73836340	rs1923222	0.018	0.00068369	0.0150032	0.00350779	0.00170195	0.014712	0.0187967	0.000625981	0.00043274	0.000496924	0.000173658	4.26819e-06	0.00029483	0.000169548	0.000238921	0.000145538	0.000307304	0.00251645	0.000160444	0.000239258	0.00293398	0.000372458	0.000125489	0.000216694	2.07708e-05	1.21722e-05	0.000129299	0.00789675	0.000146543	0.000496617	0.000591615	0.000357029
277	1	73846542	rs11210217	0.016	0.00011743	0.000805199	1.76672e-05	1.08759e-05	1.12485e-05	0.00101185	0.00129733	0.00370856	5.70668e-05	1.14754e-05	3.92743e-06	1.55843e-05	2.12372e-05	1.20147e-05	8.40378e-06	2.08532e-05	4.21384e-05	8.76168e-06	1.33039e-05	6.58478e-05	1.41681e-05	7.36769e-06	1.2052e-05	1.15289e-05	6.00319e-05	0.000565702	0.00638747	0.000197274	2.20765e-05	6.32089e-06	5.22486e-05
278	1	73777991	rs11210204	0.015	0.000332939	0.0102953	0.000658024	0.000123647	0.00293394	0.0121498	0.000731912	0.000875793	0.000330268	0.000260881	4.63245e-05	0.000365083	0.000221123	0.000266721	0.000215567	0.0010275	0.000537389	0.000265239	0.000544349	0.00109018	0.000634178	0.000213218	0.000294039	1.59186e-05	0.000113312	2.54286e-06	0.0105984	0.000302852	0.000545749	0.000662006	0.000227987
279	1	73836769	rs12034860	0.014	0.000103971	0.00411786	5.14779e-05	1.66118e-05	0.000178893	0.00561798	0.0024249	0.000484064	7.72849e-05	1.56375e-05	1.23671e-05	1.95161e-05	3.68013e-05	1.22032e-05	1.51848e-05	0.00014671	6.14325e-05	3.26243e-05	3.01304e-05	0.000220544	4.28961e-06	3.35428e-05	4.1997e-05	2.50285e-05	4.59072e-05	4.02704e-06	0.0117804	0.000100102	1.84914e-05	9.21916e-06	3.82622e-05
280	1	73775513	rs11210203	0.011	0.000161179	0.00802603	2.12877e-05	0.000389988	0.000202548	0.00895879	0.000652248	0.000925942	3.00631e-06	2.85396e-05	2.50503e-06	3.69141e-05	3.17324e-05	4.21903e-05	2.52234e-05	0.000767449	7.91535e-05	1.08924e-05	6.6485e-05	0.000131033	8.2206e-05	2.69478e-06	2.14645e-05	7.00553e-06	0.000158477	0.000254894	0.00258076	0.000163141	7.89342e-05	0.000102559	0.00010387
281	1	73773043	rs4593766	0.011	0.000474415	0.00146164	0.000237353	0.00235564	0.0013235	0.00125121	0.000237543	0.00148511	0.000698492	0.000993058	5.29247e-06	0.00130527	0.000769448	0.00110175	0.00100921	0.000973782	0.000244822	0.000954462	0.00231897	0.00037377	0.00126806	0.000627883	0.00112391	5.30771e-05	2.54326e-05	0.000248631	0.0156865	0.000515671	0.00067874	0.000608405	0.000130881
282	1	73771766	rs9425118	0.01	0.00077317	0.0177575	0.00132402	0.0206014	0.000644192	0.023067	0.000229202	0.00373092	0.000282224	0.00237056	0.00034991	0.00249132	0.0018297	0.00202127	0.00182433	0.00233623	0.000294276	0.00333535	0.00369877	0.000451179	0.00136345	0.00277234	0.00371146	0.000119597	0.00354283	1.48129e-05	0.0118204	0.000467479	0.00184616	0.00196191	0.00099886
283	1	73773255	rs1475063	0.01	6.27766e-05	0.00646958	0.000319035	0.00105676	0.000468418	0.00703338	0.00745058	0.00014643	9.06619e-05	0.000754573	5.12415e-05	0.000980563	0.000545598	0.00119494	0.000427147	0.000456736	0.00046936	0.000258818	0.00129407	0.000533344	0.00388142	0.000204682	0.000300003	1.80263e-06	0.000440044	4.01377e-05	0.00220488	0.000250879	0.000755398	0.000721038	0.00029985
284	1	73776850	rs6424548	0.01	0.0053022	0.00409258	0.020829	0.00656236	0.0193296	0.0047792	0.0157029	0.0231513	0.00294888	0.0010648	0.000392011	0.00122584	0.0011445	0.000710755	0.000798199	0.00303384	0.00084887	0.00172407	0.00158994	0.00168615	0.000867671	0.00141317	0.00184698	0.00115648	0.00261375	0.000639361	0.00468576	0.000372875	0.00634949	0.00687512	0.00413151
285	1	73766431	rs11210201	0.01	0.00109074	0.00477797	0.000766752	1.017e-06	0.00387163	0.00595492	0.000271469	0.00655009	0.00150667	1.25962e-05	1.28742e-05	1.35262e-05	3.76968e-05	3.33344e-06	2.7584e-06	0.00152512	0.000313279	4.25894e-05	7.65175e-06	0.000390923	9.70089e-06	3.74062e-05	4.84794e-05	1.19787e-05	7.41612e-06	0.000195234	0.0012269	9.39751e-06	0.0003781	0.000558736	0.00032148
286	1	73776696	rs6424547	0.01	0.0189387	0.00460204	0.0375665	0.0153872	0.0439926	0.00479905	0.00724544	0.0407633	0.0126925	0.000864642	0.000341215	0.000928995	0.00127325	0.000662901	0.000557405	0.00203541	0.00189605	0.0013992	0.00123868	0.00362753	0.000574382	0.00114682	0.00116771	0.000903327	0.00675199	0.00138344	0.00736586	0.00116461	0.00244422	0.00262817	0.00167088
287	1	73771457	rs1923201	0.01	3.62209e-05	0.00111774	0.000162963	0.000167698	7.78446e-05	0.0014815	9.64198e-06	1.6521e-05	6.03237e-05	0.000648312	4.24925e-05	0.000799414	0.00055754	0.00120908	0.000410579	0.000351918	0.00274551	0.000196012	0.000575118	0.00144358	0.0025177	0.000165189	0.000258886	1.79969e-05	0.000750764	3.66026e-05	0.00018549	0.000312352	9.51877e-05	8.82708e-05	3.87244e-05
288	1	73773189	rs1475062	0.01	0.000117047	0.00367865	0.000371689	0.000492276	0.000946666	0.00391066	0.00059535	0.000173804	8.7721e-05	0.000333856	1.78759e-05	0.000502491	0.000198141	0.000574549	0.000242509	0.00020974	0.00114895	0.000109024	0.000650496	0.000666543	0.00155521	7.52568e-05	0.000130301	5.23601e-06	8.4725e-05	1.66725e-05	0.0084891	1.45601e-05	0.000511415	0.000593688	0.000250221
289	1	73778378	rs12061680	0.01	0.000247405	0.00696769	1.89785e-05	0.000501795	0.00782941	0.00685081	3.576e-05	0.000646957	0.000243635	0.000440737	3.82505e-05	0.00057113	0.000851732	0.000755616	0.000370573	0.000130395	0.00425383	0.000221019	0.0010319	0.00409514	0.00118147	0.000149825	0.000225395	4.64046e-06	0.00011477	0.00017426	0.0195855	0.000392889	3.43584e-05	1.08425e-05	1.0325e-05
290	1	73820227	rs1923214	0.009	0.00188437	0.00557664	0.00900494	0.000602888	0.0113186	0.00717524	0.000506338	0.000287609	0.00185252	0.000286827	2.11352e-05	0.000300861	0.000449517	0.000415255	0.000189501	0.000397398	5.07645e-05	0.000151989	0.000528403	8.5874e-05	0.0006315	0.000113087	0.000160874	2.87342e-05	0.000402833	3.67668e-05	0.00880678	0.000500521	0.000798709	0.000928248	0.000253748
291	1	73821577	rs6655995	0.009	1.73431e-05	0.00384396	5.99837e-05	0.000360468	6.27115e-05	0.00437143	0.000102604	6.48934e-06	2.10257e-05	0.000523434	3.58162e-05	0.000624038	0.000461156	0.00074989	0.000404229	0.00025262	0.000925116	0.000308574	0.00106262	0.000117067	0.000829138	0.000199907	0.000327761	3.68792e-06	0.000129597	2.74103e-05	0.00411406	0.000162634	0.000159073	0.000174207	7.66488e-05
292	1	73830081	rs10890036	0.009	6.03554e-05	0.00199127	0.000100728	0.000101541	0.00025639	0.00321004	0.000298742	0.00105563	6.87038e-05	0.000327327	1.67273e-05	0.000455629	0.000280717	0.000563926	0.000244159	0.000305856	0.000676072	0.000149291	0.000574322	0.000342384	0.00104768	9.48696e-05	0.000170359	4.50399e-06	0.000129928	3.60148e-05	0.00791544	5.41753e-05	0.000115333	0.000131601	4.21251e-05
293	1	73837608	rs12128235	0.009	0.000416396	0.0681528	0.000352241	0.0805205	0.000132522	0.0824436	0.00410552	0.000657257	0.000210537	0.0256507	0.00351406	0.0368131	0.0184011	0.0292953	0.0275738	0.00775507	0.00884482	0.0332922	0.0416804	0.0144	0.0142329	0.024374	0.0373401	0.00067551	0.0070433	4.9939e-05	0.0315382	0.000297326	0.00732559	0.0068991	0.001222
294	1	73784686	rs7528322	0.008	4.11986e-05	0.00466678	0.000122799	0.000529446	0.00173498	0.0064828	0.000534855	1.73735e-05	7.94827e-05	0.0050255	0.000241463	0.00665248	0.0036532	0.00605485	0.0041031	0.000444715	0.00453909	0.00292252	0.00944496	0.00303148	0.00902183	0.0016476	0.00284144	1.36183e-05	0.0024218	1.27418e-05	0.00301784	2.80358e-05	0.000193206	0.000186659	9.5787e-05
295	1	73829928	rs7415137	0.008	0.00149124	0.0095216	0.00190014	0.000791863	0.00122279	0.0116741	0.000414375	0.00397125	0.00158502	5.78274e-05	1.98085e-05	8.0992e-05	7.45282e-05	0.00014691	5.49681e-05	0.000559297	0.000210268	4.78758e-05	0.000146354	8.65483e-05	0.000202309	5.49904e-05	5.4945e-05	8.8526e-06	0.000280953	0.000152977	0.00705065	0.000283972	0.000104121	0.000228412	9.27812e-05
296	1	73830471	rs1923219	0.008	2.82482e-06	0.00172117	1.87638e-05	1.67317e-05	4.31966e-05	0.0022231	1.98465e-06	8.78309e-05	3.25276e-06	0.000357613	1.67045e-05	0.000459907	0.000259157	0.000600962	0.000237384	0.00017134	0.000894524	0.000126101	0.000615661	0.000378738	0.00157969	7.84888e-05	0.000133946	1.82801e-07	8.03759e-05	1.23497e-05	0.000116795	0.0001419	1.51945e-06	3.49246e-06	9.52394e-06
297	1	73768276	rs12144370	0.008	0.000880107	0.000491314	0.0018051	0.00595817	0.00644191	0.00046327	0.00400125	0.00119093	0.000551803	0.0020234	0.000645862	0.0019373	0.00369751	0.00153445	0.00192306	0.00107592	0.00106512	0.00285271	0.00315223	0.00248304	0.000981661	0.00237486	0.00299707	0.000118447	0.000142656	0.000273475	0.00556177	7.67782e-05	0.000834391	0.000759784	0.000827286
298	1	73767064	rs11210202	0.008	0.00673956	0.000935242	0.00157873	0.00163992	0.00763358	0.000604913	0.00274427	0.00221291	0.0162135	0.000174195	5.5964e-05	0.000191759	0.000300977	0.000112568	0.000151548	0.000923473	0.000461663	0.000220216	0.000278019	0.000366397	0.000122685	0.000182608	0.000249629	0.000155952	0.000258012	1.58213e-05	0.0052117	0.000414229	0.00151315	0.00177151	0.000668593
299	1	73767587	rs12128495	0.008	0.000179844	0.00220402	0.00609308	0.00771983	0.0120256	0.00286595	0.000644375	0.000196755	0.00052425	0.00270221	0.000424056	0.00270349	0.00409501	0.00249119	0.00259986	0.00174077	0.000853933	0.00340004	0.0046915	0.00179782	0.00131497	0.00240243	0.00359678	1.73061e-05	0.00108262	3.4194e-05	0.00235581	0.000104669	0.000519779	0.000572283	9.80692e-05
300	1	73773048	rs6424545	0.008	0.00034488	0.00173922	0.000800524	0.00699959	0.000379667	0.00286639	0.000232663	0.000615586	0.00036813	6.34287e-05	3.91635e-05	0.00017328	0.000180289	0.000298485	7.12499e-05	0.000951925	0.000309397	0.00017385	0.000513494	0.000629245	0.00107751	8.32137e-05	0.000154529	4.98481e-05	0.00118861	2.16851e-05	0.00233662	0.000131895	0.0010629	0.0011988	0.000552635
301	1	73771528	rs1923202	0.008	1.15677e-05	0.00255996	3.1143e-05	0.000173553	0.000268061	0.00320423	7.13998e-06	1.67201e-05	2.04786e-05	0.00176793	7.44257e-05	0.00242206	0.000995887	0.00322506	0.0011553	0.000287291	0.00126661	0.000565984	0.00258121	0.000803459	0.00783727	0.000376749	0.000626485	1.203e-05	0.000682201	4.8665e-05	0.000426866	0.000349784	6.30925e-06	1.18255e-05	2.11495e-05
302	1	73772981	rs1475061	0.008	0.00127926	0.00468661	0.0027642	0.00362438	0.00355295	0.00497273	0.00130511	0.00283188	0.00100821	0.00332843	0.000351977	0.00339552	0.00248994	0.00328934	0.00269304	0.00130421	0.000640224	0.00294125	0.0059731	0.00104415	0.00384589	0.00244349	0.00346105	8.07061e-05	8.32602e-05	0.000272076	0.00429049	0.000217057	0.00105224	0.00123755	0.000732263
303	1	73782938	rs11210207	0.008	8.57406e-05	0.00733702	0.000813019	0.00015858	0.00428686	0.00888592	0.000440951	4.41988e-05	4.48285e-05	0.00238926	0.000266782	0.00328414	0.0030807	0.00310729	0.00220205	0.000195214	0.00612351	0.00151179	0.00524341	0.00867006	0.00460003	0.00104504	0.00162981	1.48911e-05	0.00109747	6.15111e-06	0.000669025	2.92446e-05	9.07136e-05	7.4028e-05	1.01959e-05
304	1	73819848	rs2180946	0.008	0.00146949	0.0158094	0.00382253	0.00187539	0.00641493	0.0177332	0.000850855	0.000705854	0.00130836	0.000574784	1.80862e-05	0.000786729	0.000283932	0.00100505	0.000395338	0.000589275	0.00100965	0.000175181	0.000902369	0.000254143	0.00184363	0.000102955	0.000207015	3.03331e-05	0.000128642	5.01248e-05	0.00800769	5.50458e-06	0.000972959	0.00118243	0.000377088
305	1	73824909	rs10789369	0.008	0.00846922	0.00925824	0.0316218	0.0136138	0.0472419	0.0104113	0.005433	0.00626228	0.00773909	0.000813184	0.000192667	0.000778105	0.00113914	0.000664002	0.000666422	0.00145379	5.60256e-05	0.000991563	0.00123747	0.000155157	0.000472275	0.000875759	0.00117271	0.000132263	0.000534741	0.000799102	0.00152646	0.000985588	0.000633404	0.000783037	1.00434e-05
306	1	73828271	rs10890035	0.008	0.0218841	0.0219364	0.030141	0.00217253	0.0379227	0.0258633	0.000176266	0.0244021	0.0170921	1.57156e-05	0.000100663	0.00011362	0.00051579	0.000214106	1.18439e-05	0.00169528	0.000140442	0.000304386	8.2762e-06	0.000507361	0.000461478	0.000250341	0.000276521	3.18819e-05	0.000167605	6.13485e-05	0.015179	0.000421043	0.000454976	0.00074973	0.000261457
307	1	73833914	rs10749821	0.008	7.35465e-06	0.0105452	0.000116318	0.0102331	0.000100233	0.0115053	0.000426859	0.00213582	0.000151837	0.00171216	0.000118488	0.00207742	0.0017625	0.00198445	0.00160801	0.000166587	0.00202301	0.0012959	0.00330959	0.00106531	0.00195856	0.000855953	0.00156478	9.46229e-05	0.000543873	0.000123381	0.0255516	0.0002125	0.00118219	0.000745757	4.28814e-05
308	1	73839564	rs1923223	0.008	0.000355962	0.00835392	0.000785609	0.000132907	0.00315034	0.0105824	0.000362719	0.000766966	0.000296573	8.01263e-06	1.1741e-05	4.83515e-05	2.42637e-05	8.81683e-05	4.24003e-05	0.000436381	0.00126501	3.37723e-05	4.17139e-05	0.000992798	6.28801e-05	6.07789e-05	4.28327e-05	1.84695e-05	0.000175276	6.33678e-05	0.000651747	6.4393e-05	0.000388623	0.000457678	0.000177831
309	1	73778100	rs11210205	0.007	0.000777567	0.00313404	0.000643941	0.00164347	0.000594076	0.00406104	0.000299166	0.000828833	0.000629158	0.000128793	3.53095e-05	0.000130411	0.00016958	0.000101324	0.00010434	0.000552536	6.81991e-05	0.000165467	0.000194717	0.000241189	6.78846e-05	0.000141425	0.000164744	6.1858e-06	0.000223869	6.39043e-05	0.00496235	2.68547e-05	0.000254669	0.00036462	0.000118396
310	1	73784077	rs7517355	0.007	0.000334323	0.0211948	0.00236122	0.002679	0.00769942	0.0246483	0.00179552	0.00438926	0.00034691	0.000451883	2.60269e-05	0.000643261	0.000554443	0.000676877	0.000437008	4.68753e-05	0.00454829	0.000292075	0.000990639	0.00254119	0.000892424	0.000182052	0.000365781	2.28962e-05	3.63868e-06	0.000148882	0.023133	0.00021861	0.000571715	0.000180494	0.000470574
311	1	73810422	rs2208566	0.007	0.000653732	0.00641532	0.000688262	0.000217757	0.000244263	0.00857082	0.00373207	0.000986865	0.000530532	2.52153e-05	4.33588e-06	1.96382e-05	4.85482e-05	2.13724e-05	1.15852e-05	4.81163e-05	5.86345e-06	2.21764e-05	2.09277e-05	9.54507e-06	1.04319e-05	2.03916e-05	2.41433e-05	1.20341e-06	0.00103328	0.000778774	0.00169587	0.00205405	0.000264972	0.00027064	0.000174148
312	1	73812598	rs10749820	0.007	0.000273685	0.00136022	0.000818777	0.00358835	0.00666484	0.00198886	0.00181709	0.000154711	5.27466e-05	0.000482666	0.000126163	0.000760213	0.000735898	0.000643792	0.000628254	3.09497e-05	0.00704121	0.000518827	0.00126741	0.00920968	0.000829237	0.000365925	0.000581042	4.9424e-05	0.000107003	4.70375e-05	0.00104757	0.000136663	0.000774642	0.000760045	0.000364041
313	1	73814908	rs1923211	0.007	0.000250201	0.00861907	0.00023046	0.00342481	0.00046988	0.0106656	0.0120534	0.00159249	0.000164161	4.8249e-05	7.73633e-05	4.82369e-05	8.01752e-05	0.00028174	0.000111727	0.000250284	0.0021842	0.000333162	0.000161385	0.00440477	0.000897571	0.000237357	0.000338709	2.6331e-05	0.000248109	7.46333e-05	0.00390862	0.000187913	0.000891472	0.00100139	0.000349672
314	1	73833009	rs6702039	0.007	0.00038976	0.000613257	0.000533627	0.000966302	0.00626804	0.00076212	0.00110183	0.000509089	0.000310527	3.38936e-05	7.22392e-05	9.55528e-05	0.000121159	3.8696e-05	0.000100926	0.000989197	0.0211549	7.18399e-05	7.71414e-06	0.0237639	8.6057e-05	6.52899e-05	7.88681e-05	2.17061e-05	4.81794e-05	4.91522e-05	0.0053339	0.000190529	0.00054821	0.000607524	0.000381539
315	1	73834346	rs11210215	0.007	9.54522e-05	0.00175478	0.00490097	0.00682377	0.0212429	0.00285146	0.000169461	0.00107634	0.000241928	0.00263474	0.000635923	0.00287301	0.00300113	0.00202655	0.00251858	0.000714433	0.000484434	0.00341725	0.00511604	0.00120502	0.00204792	0.00275156	0.00363336	0.000107674	0.00250807	6.79144e-06	0.0026395	0.000106906	0.00113299	0.00130074	0.000564218
316	1	73837640	rs12117304	0.007	3.29263e-05	0.0229693	0.000186354	0.0158166	6.12801e-05	0.0287671	0.00720696	0.00012307	4.30121e-05	0.0188977	0.00172682	0.025182	0.0125388	0.0222672	0.0188519	0.00193833	0.00294019	0.0196097	0.0319618	0.004231	0.0150154	0.0136545	0.0216954	9.15648e-05	0.00444657	5.10845e-05	0.00615056	6.32334e-05	0.000155857	0.000230726	0.000349273
317	1	73769279	rs12145429	0.007	5.69073e-05	0.00930595	0.000592384	0.000823155	0.00385638	0.0108346	0.000600856	0.000288162	5.39223e-05	0.000216717	1.31389e-05	0.000300169	1.49519e-05	0.000438935	9.19274e-05	0.000374305	0.00180007	1.88394e-05	0.000373663	0.00192971	0.00135844	1.12742e-05	2.46679e-05	1.30845e-06	0.000157075	1.66531e-05	0.00349975	0.000181229	0.000137113	0.000189343	4.29081e-05
318	1	73769330	rs12145432	0.007	3.06447e-05	0.0186927	0.000663373	0.00117154	0.00841239	0.0235358	2.13189e-05	0.000137146	1.87204e-05	0.000389231	4.98184e-05	0.0004562	0.000780068	0.000515399	0.000325089	0.000204115	0.00435681	0.000224956	0.000925697	0.00292606	0.000698872	0.000151866	0.000214868	1.34969e-05	0.000181264	3.1692e-05	0.00157113	0.000131253	0.000211175	0.000195006	0.000118793
319	1	73788694	rs2340398	0.007	0.000449096	0.0124499	0.000848643	0.0151128	0.00192251	0.0143656	0.00351484	0.000510676	0.000504827	0.00073887	4.04093e-05	0.000761017	0.000298373	0.000551804	0.000541776	0.00115866	0.000515919	0.000790136	0.000904647	0.00056642	0.000262257	0.000542211	0.000970826	0.000154955	0.000838372	0.000195599	0.00303528	0.000212852	0.00283117	0.00278024	0.00125265
320	1	73793245	rs11210209	0.007	0.000419483	0.000623595	0.00293384	0.000120573	0.00356182	0.000465114	0.00473247	0.0338201	0.00393955	0.000239726	6.01773e-05	0.000222893	0.000248528	0.000126692	0.000110885	0.000312431	0.000414503	0.000332602	0.000260626	0.00127374	0.000218454	0.000353072	0.000349166	4.05398e-05	0.000603432	0.00341003	0.0186208	0.00292454	0.000386659	0.000514522	0.00194384
321	1	73817816	rs6668602	0.007	9.15425e-05	0.00580147	8.24411e-05	0.000130708	0.000823002	0.00727689	8.33976e-05	5.91112e-05	5.94237e-05	0.000448945	5.24306e-05	0.000731947	0.000533159	0.000790372	0.00040302	8.84626e-05	0.00944216	0.00022528	0.00125569	0.00601476	0.00244401	0.000134742	0.000219028	9.35019e-07	0.000187228	4.84831e-05	0.00802545	0.000590626	6.51868e-05	7.08485e-05	1.86686e-05
322	1	73821093	rs2340399	0.007	0.000505893	0.00506945	0.00170723	1.60495e-05	0.0016718	0.00675191	0.000311831	0.00462807	0.000383182	0.00153373	0.000472052	0.00150737	0.00226718	0.00131749	0.00123141	0.000497283	0.00118459	0.00161661	0.00242224	0.00214442	0.00148753	0.00142282	0.00169401	5.28025e-06	0.000692834	0.0001152	0.00394595	0.000623599	0.000116358	0.000168909	2.12379e-05
323	1	73827012	rs6681595	0.007	6.54481e-06	0.0131125	3.34567e-05	9.91253e-05	0.000270485	0.0151685	8.538e-05	4.30727e-05	1.55592e-05	0.00254231	0.000221596	0.00358162	0.00202146	0.00387181	0.00233536	0.000854376	0.00586564	0.00152684	0.00452369	0.00428295	0.00507388	0.00101051	0.00175757	4.21176e-06	0.000951082	2.07665e-05	0.00522701	7.39924e-05	2.34034e-05	2.98587e-05	1.25098e-05
324	1	73828831	rs7541529	0.007	3.99348e-05	0.00903264	0.000235028	0.00279222	0.00124565	0.0109812	0.00159522	5.48138e-05	4.92972e-06	0.000350652	5.26588e-05	0.000487806	0.000465484	2.2579e-05	0.000512807	0.000562088	0.00284592	0.000458934	0.00102016	0.00300105	0.00230068	0.000287306	0.000580685	1.92333e-05	0.000198569	9.2159e-05	0.00236847	0.000616008	0.000873759	0.000885885	0.000271741
325	1	73829623	rs6689032	0.007	0.000512748	0.00160381	0.00279198	0.00455371	0.00544791	0.000261605	0.000358691	0.000153992	0.000326926	0.000141967	3.61532e-05	0.000243933	3.27118e-05	0.000206832	0.000155478	0.000467106	0.000220711	0.000189368	0.000258588	0.000406661	0.000170946	0.000174498	0.000245989	4.25018e-05	0.000333335	8.21089e-05	0.00906217	6.24103e-05	0.000928609	0.000967841	0.000316729
326	1	73832675	rs2025080	0.007	0.000370255	0.00068295	0.00551362	0.00109411	0.0141136	0.00284225	0.000324799	0.00240566	0.00183517	0.000309902	4.82955e-05	0.000346473	0.000592048	0.000339843	0.000252771	0.000379095	0.000760288	0.000298278	0.000554522	0.00117977	0.000389131	0.000218591	0.000339989	4.19494e-05	9.58936e-06	0.000492054	0.0185612	0.000207384	9.76976e-05	0.000135869	0.000168673
327	1	73835726	rs2340401	0.007	0.000316986	0.00100392	0.00066611	0.00118804	0.0031245	0.00104374	7.29673e-05	0.000135168	0.000296062	0.000962561	3.68774e-05	0.00138143	0.000674721	0.00177971	0.000622335	0.000108243	0.00821456	0.000222798	0.00192721	0.00197712	0.00652636	0.000136391	0.000241645	1.21673e-05	0.000206697	8.44116e-06	0.011201	4.32988e-05	0.0003979	0.000500345	0.000111673
328	1	73835777	rs2340403	0.007	9.25712e-05	0.0044212	0.000181817	0.00167806	0.00227164	0.00589839	0.000387381	8.11467e-05	7.85178e-05	0.000172615	1.78641e-05	0.000221674	1.58511e-06	0.000536321	4.01204e-05	9.0817e-05	0.000858396	0.000143036	0.000274673	0.00382997	0.00357324	8.52002e-05	0.000160904	1.59506e-05	9.76529e-05	6.99089e-06	0.00614067	0.000170614	0.000202434	0.000255053	3.99172e-05
329	1	73786858	rs10732841	0.006	7.93611e-05	0.00297722	0.000182134	0.00056057	0.000226331	0.00457433	0.0003591	0.000162691	5.36791e-05	0.00051987	1.52304e-05	0.00103337	0.000159712	0.00127989	0.000409863	0.00059081	0.0031088	0.000100415	0.000910129	0.00173199	0.00261735	0.000173417	0.000150609	1.35866e-05	0.000217843	0.000107863	0.0218349	0.000206132	0.000571365	0.00065699	0.000273975
330	1	73793630	rs1885247	0.006	0.00207835	0.000240043	0.00369581	0.0012806	0.00293066	0.000387415	0.00163274	0.00148887	0.00122692	0.00113939	0.000371466	0.00144629	0.000696318	0.000681605	0.000881584	0.0011167	0.000106327	0.00179957	0.00164204	0.00026703	0.000894544	0.00151582	0.00213294	0.000472298	0.000327073	0.00402994	0.0104756	0.00170718	0.00247096	0.00228434	0.000566784
331	1	73803542	rs1923207	0.006	1.2061e-05	0.00276607	1.47508e-05	0.00314334	0.00149623	0.00326547	0.000177721	1.86496e-05	1.52566e-05	0.000857066	3.8337e-05	0.00164576	6.30747e-05	0.00202867	0.000392191	0.000495633	0.00783826	3.85381e-06	0.000782393	0.00183419	0.0106473	3.02326e-05	8.8729e-05	1.45882e-05	0.000293927	3.57361e-05	0.0010635	0.000247389	4.85582e-05	3.95218e-05	2.27465e-05
332	1	73805179	rs1120981	0.006	0.000139185	0.00123617	0.000231449	3.9964e-05	0.000443155	0.00135425	0.000127017	8.06117e-05	0.000173365	0.0013333	8.28113e-05	0.00164953	0.00113029	0.00228368	0.000929827	0.000373979	0.0011138	0.000570922	0.00216069	0.000664665	0.00377452	0.000400651	0.000616766	2.10978e-06	0.00097044	0.000233968	0.00768745	0.00155622	5.14726e-05	4.51461e-05	3.08405e-05
333	1	73810229	rs2208565	0.006	0.00138762	0.00292782	0.000717918	0.000776151	0.000561763	0.0064226	0.0039827	0.000183761	0.00128778	2.30497e-06	2.13121e-06	2.66955e-06	1.23765e-05	3.57337e-06	1.15801e-06	0.000410301	3.05424e-05	2.3181e-05	1.05652e-05	7.34968e-05	6.41035e-06	2.24069e-05	2.86225e-05	0.000106586	0.00122698	0.00447559	0.0168048	0.00492873	0.00182182	0.00196269	0.00136863
334	1	73810915	rs6700324	0.006	0.000391083	0.0088208	0.000281386	0.000204815	0.000366025	0.0100051	0.000236722	0.00360784	0.00042036	6.12481e-05	2.66498e-06	7.78228e-05	4.02511e-05	7.69732e-05	3.9237e-05	0.000167522	1.63303e-05	3.82579e-05	7.73466e-05	7.16927e-05	0.000102159	3.49385e-05	4.85361e-05	1.71796e-06	0.00015564	4.48357e-05	0.00257632	0.00013036	8.93748e-05	0.000108	5.19038e-05
335	1	73810973	rs6702943	0.006	0.00010686	0.0081628	1.66846e-05	0.00032465	9.86061e-06	0.0090737	0.000395935	0.00268449	0.000116893	7.12911e-05	8.63089e-06	8.15504e-05	9.38295e-05	8.74987e-05	6.40166e-05	0.000248072	2.93985e-05	5.89577e-05	0.000120143	1.51575e-05	8.4727e-05	5.23084e-05	7.93936e-05	1.22891e-06	5.63064e-05	0.000245732	0.00487962	0.000126797	0.000131202	0.000180753	0.000122449
336	1	73814973	rs1923212	0.006	0.000271132	0.0042924	0.000794096	0.00029004	0.00356721	0.00366807	0.000157207	0.000890905	0.000201921	0.000949636	5.458e-05	0.00154377	0.000552531	0.00150977	0.000803666	0.000238216	0.00448739	0.000452408	0.0016931	0.00198848	0.00267095	0.000286826	0.000527099	3.29747e-05	0.000367544	0.000126293	0.0183817	0.000320565	8.64174e-05	2.25678e-05	0.000117942
337	1	73818516	rs10493516	0.006	3.65961e-05	0.000309497	0.000139409	0.00647731	0.000272237	0.000825345	0.000351929	0.000602912	2.1429e-05	0.0017985	4.7317e-06	0.00211073	0.00166125	0.00237817	0.00158863	0.00145199	0.00424046	0.000973994	0.00346339	0.00624775	0.00244854	0.000570497	0.00111173	1.81065e-05	0.000720198	7.16962e-05	0.0160518	0.000110261	0.000114308	0.000359993	0.000287338
338	1	73821779	rs6673702	0.006	0.000123293	0.0138031	0.000985475	3.04915e-06	0.00988554	0.0131468	0.00016995	0.000640221	4.08597e-05	2.94736e-05	7.68775e-06	3.56487e-06	0.000250588	0.000113049	1.23789e-05	2.36672e-05	0.000232156	2.7545e-05	0.000111046	9.96962e-05	0.00032531	2.71853e-05	5.40719e-05	3.95402e-06	0.000147347	3.45912e-05	0.00885272	0.000264256	5.58291e-05	7.55554e-05	9.14349e-06
339	1	73840843	rs7554968	0.006	0.000484496	0.000782192	0.00133326	0.00632402	0.000702629	0.00161594	0.00054646	0.000738916	0.000731316	0.000315775	7.23495e-06	0.000282584	0.000351375	0.000382977	0.000233465	0.00167016	0.000146029	0.000246075	0.00058783	0.000245421	0.000277033	0.000184919	0.000271871	1.82877e-05	0.000215788	4.31167e-05	0.000165015	6.81998e-05	0.000122702	0.0003567	2.57194e-05
340	1	73786469	rs10127961	0.006	0.000280334	0.0101573	0.000532112	0.00733021	0.000485784	0.012737	0.000457942	0.00238322	0.000275584	0.0108384	0.00248215	0.0128151	0.00901322	0.00980862	0.0111552	0.00246846	0.00130786	0.0141125	0.0164871	0.000471346	0.00644103	0.0105631	0.0148485	9.2579e-05	0.00207572	8.03408e-05	0.00693756	3.96697e-05	0.00133872	0.00130992	0.000369652
341	1	73813579	rs11210211	0.006	0.00371366	0.00457429	0.00738443	0.000612039	0.00972897	0.00538346	0.000426756	8.91741e-07	0.0025856	0.000614101	9.85613e-05	0.000641189	0.000795798	0.000608441	0.000429957	0.00172496	0.000118699	0.000651391	0.000951997	0.000251245	0.000571947	0.000517708	0.000719885	2.8085e-05	0.000300225	0.000555604	0.000929564	0.00163441	0.000196366	0.000315823	8.21613e-06
342	1	73816745	rs2008280	0.006	0.000108617	0.0111164	0.000446224	0.0581872	0.00139715	0.0123085	0.000823912	2.62719e-05	5.36309e-05	0.000778507	1.86962e-05	0.000539476	0.00162589	0.000895903	0.000642965	0.00110198	2.17506e-05	0.000679148	0.000581	2.97278e-06	0.000801535	0.000286411	0.000529582	6.16434e-05	0.00118132	7.35271e-05	0.0140122	0.00015654	0.000230358	0.000149146	0.000192157
343	1	73824279	rs10890034	0.006	0.00125131	0.000557914	0.00228893	0.00116845	0.0116544	0.00332317	0.00231594	0.00257274	0.00130229	0.000421417	4.33531e-05	0.000426459	0.00098528	0.000668023	0.000258057	0.00101005	0.000654875	0.000206228	0.00083218	0.000241243	0.00107887	0.000167858	0.000222052	2.37463e-05	0.000845327	6.15505e-05	0.0136325	0.000836517	0.00062912	0.000747749	0.000120539
344	1	73793499	rs1885246	0.005	0.00651725	0.00457658	0.0285282	0.00156572	0.021189	0.00525336	0.0109619	0.0100617	0.00999202	0.000978554	0.000475533	0.00124641	0.00106336	0.000545358	0.000633733	0.00247256	0.00084225	0.00152288	0.00149094	0.00153499	0.000956618	0.00126673	0.00160238	0.00266264	0.014872	0.00625533	0.0614352	0.00260187	0.0114637	0.0119464	0.0052206
345	1	73799968	rs1923206	0.005	0.00102145	0.00665587	0.0031529	0.000367849	0.00382534	0.00700226	0.000244804	0.00751503	0.00115637	0.000139281	7.43085e-05	0.000166898	0.000288159	0.000130604	0.000108658	0.00237157	0.0012491	0.000187743	0.000240125	0.00249871	0.00017667	0.000158343	0.00021727	1.98952e-05	0.000454872	0.0001191	0.00244838	0.000512827	0.000857749	0.00115664	0.000513986
346	1	73804712	rs1120979	0.005	0.00031494	0.00384685	0.000601095	0.000551495	0.00164847	0.00475705	0.000225937	0.000176031	0.000342429	0.00277148	0.000220023	0.00367654	0.00328399	0.00527096	0.00223233	3.26457e-05	0.0198365	0.00116745	0.00538151	0.0123723	0.00966557	0.000745321	0.0011564	3.98218e-06	0.000120097	0.000321629	0.0230591	0.00207094	8.92466e-05	0.000115151	5.67378e-05
347	1	73811954	rs1951361	0.005	0.000131293	0.000291407	0.000335801	0.000264575	0.00219936	0.000224262	0.000188098	0.000131086	0.000127308	0.000862698	2.88284e-05	0.00135306	0.000595202	0.00179671	0.000634616	0.000458325	0.00397872	0.000233348	0.00178672	0.00131665	0.00548649	0.000142904	0.000267075	4.07745e-07	0.000306947	5.02146e-06	0.00254016	1.51093e-05	0.000144774	0.00018169	5.58738e-05
348	1	73839921	rs1923224	0.005	0.000741203	0.0282007	0.00130129	0.00298624	0.00501411	0.0335147	0.000120318	0.000555343	0.000662972	0.000673132	0.000262737	0.000593774	0.00180679	0.000342378	0.000678907	0.000821933	0.000527868	0.00112214	0.00126688	0.00278302	0.000287225	0.000864206	0.00114706	8.48614e-06	0.000471845	0.000112915	0.0133716	0.000308581	0.000395932	0.000518021	0.000201027
349	1	73794923	rs10749819	0.005	3.0715e-05	0.000696599	0.000170092	0.000250665	0.00231875	0.000523269	3.02354e-06	3.61766e-06	5.94603e-06	0.000903045	4.14634e-05	0.00125779	0.000576452	0.00178099	0.000596793	0.000105839	0.00214951	0.000281767	0.00157101	0.000829912	0.00525315	0.00018915	0.000315424	4.65836e-06	0.000375551	2.15781e-05	0.0029074	0.000119128	1.02664e-05	2.21324e-05	1.22617e-05
350	1	73796794	rs10890033	0.004	1.96509e-06	0.00589675	0.000127854	0.0225311	0.00100008	0.00847542	0.00018352	0.000331833	1.36266e-05	0.000914286	9.48714e-05	0.000949678	0.000933072	0.00104157	0.000802256	0.000184271	3.56371e-06	0.000969249	0.00145462	1.46718e-05	0.000501842	0.000771171	0.00113241	3.54696e-05	0.00117639	6.00389e-06	0.0119717	0.000300986	0.000608904	0.000651658	0.000360789
351	1	73829128	rs1923216	0.004	3.81876e-05	0.00155187	1.19968e-05	4.73611e-05	0.000137892	0.00242561	0.000632213	0.00282887	7.5052e-05	6.77214e-05	7.35761e-06	7.46112e-05	0.000103821	0.000106863	4.15539e-05	2.81581e-05	5.46302e-06	3.44677e-05	8.42419e-05	2.37168e-05	0.00012819	3.06168e-05	4.12785e-05	1.67514e-06	0.000428871	8.2179e-05	0.00477356	0.000866096	7.65135e-05	9.67463e-05	2.08665e-05
352	1	73736562	rs4571923	0.003	0.000247971	0.00129548	0.000417781	0.00149256	0.000864073	0.00157103	0.000157174	0.000912656	0.000145106	0.000188789	4.09042e-05	0.000184106	0.000326015	0.000190755	0.000183727	0.000347202	0.000103455	0.000222014	0.000337341	2.71602e-05	0.000117448	0.000184899	0.000258981	5.67974e-06	9.55293e-05	5.7793e-05	0.00100994	1.35149e-05	0.000252806	0.000321587	0.000107466
353	1	73837417	rs12128161	0.003	0.000322619	0.00642921	0.000404519	0.0352415	0.000319774	0.00799282	0.00130756	0.00733699	0.00014485	0.013527	0.00220221	0.0166627	0.00882956	0.0121473	0.0131766	0.000931393	0.000260705	0.0188394	0.0187895	0.00105247	0.00678412	0.0154262	0.0212453	0.000365907	0.00599747	0.000155416	0.0127225	3.87705e-05	0.0015308	0.000896361	6.97132e-05
354	1	73821281	rs2340400	0.003	0.00134287	0.00964604	0.00278593	0.000126372	0.00153598	0.0119824	0.000269673	0.00514219	0.00242973	0.000138931	2.68114e-05	0.000272917	0.000248181	0.000389505	0.000241019	0.000722267	0.00300763	1.18418e-06	0.00047824	0.0042382	0.000362385	3.58811e-05	4.07724e-05	1.8937e-05	0.000715166	0.000383098	0.0128385	0.000899917	0.000485972	0.000606315	0.000285343
355	1	73758117	rs7523829	0.003	7.71036e-05	0.0095045	0.000277641	0.000181612	0.00067564	0.0112322	0.000154373	4.44087e-05	7.91464e-05	0.000415891	1.4446e-06	0.000541385	0.000110475	0.000777121	0.000256995	0.000368009	0.000535304	0.000133451	0.000630102	0.000639049	0.00136117	8.60067e-05	0.000174202	6.67834e-06	0.000256147	3.9253e-05	0.0162873	0.000232729	3.12859e-05	5.02053e-06	4.11272e-06
356	1	73797927	rs2145784	0.003	3.03304e-05	0.000997156	0.000101127	0.000193397	0.000675322	0.00115722	1.7934e-05	9.05583e-06	2.35876e-05	0.000283308	7.73196e-06	0.000517912	6.4278e-05	0.000581343	0.000284772	5.83818e-05	0.00214018	8.78945e-05	0.000488363	0.000750288	0.00122901	3.84627e-05	0.000116835	2.03904e-06	4.45186e-05	4.55056e-06	0.000947647	3.73742e-05	3.78806e-05	4.69773e-05	1.74156e-05
357	1	73843213	rs7516608	0.003	0.000493112	0.00535042	0.00261963	0.000428935	0.00241131	0.00740588	2.02849e-05	0.000347511	0.000358766	3.23122e-06	0.000116689	9.6173e-06	0.000347255	0.000207227	9.22326e-05	4.68839e-05	0.0109207	0.000223117	3.29567e-05	0.0163748	0.000373146	0.00016433	0.000217849	5.55426e-06	0.000328219	3.76251e-05	0.00384442	0.000409538	0.000101432	0.000157309	5.92822e-05
358	1	73845941	rs10736419	0.003	0.00672161	0.00202316	0.00148985	0.000253029	0.00592522	0.00288707	0.00300263	0.00560597	0.00924347	0.000327015	0.000187802	0.000519643	0.000510097	0.000266474	0.000299121	0.000348676	0.00148758	0.000528942	0.000633059	0.00246995	0.000510265	0.00043932	0.000568185	0.000363473	0.00295233	0.000328895	0.00107425	0.000166534	0.00294288	0.00323182	0.00140434
359	1	73873424	rs2340405	0.003	0.000782096	0.00245899	6.18259e-05	0.00159647	0.000145823	0.000858068	0.00192355	0.00153757	0.00100695	7.13836e-05	1.97115e-05	7.27586e-05	0.000129832	6.53956e-05	5.57619e-05	3.03942e-05	4.66354e-05	8.47696e-05	0.000106314	0.000100969	5.18561e-05	7.61238e-05	9.92049e-05	1.67661e-06	6.48904e-05	0.000673551	0.000808895	0.000638305	0.000138574	0.000142454	0.000145868
360	1	73842480	rs11210216	0.003	0.00101445	0.000175863	0.000285987	5.68742e-05	0.00430448	0.000166669	0.000214127	0.00469163	0.00153828	2.26228e-05	1.7661e-05	2.53108e-05	1.60106e-05	1.08648e-05	1.89294e-05	0.000302101	0.000273041	3.6987e-05	2.49605e-05	9.05711e-05	9.72371e-06	3.4333e-05	4.49208e-05	7.08693e-07	1.36737e-05	6.13409e-05	0.00179866	6.39083e-05	0.000117184	0.000180568	5.48209e-05
361	1	73842685	rs7544965	0.003	0.00114271	0.0124064	0.00268287	0.00014046	0.0221155	0.0150271	0.000542534	0.00115308	0.000880269	0.000111289	6.49918e-07	0.000149257	0.000138762	0.000208354	9.14279e-05	0.000162701	0.00102641	3.90914e-05	0.000216878	0.000138652	0.000322561	2.4604e-05	4.92799e-05	1.16712e-05	2.33897e-05	7.86295e-05	0.00322479	0.000196146	0.000252178	0.000332405	9.26969e-05
362	1	73845360	rs10749822	0.003	0.0018477	0.00955933	0.00201996	0.00175101	0.000295018	0.0215315	0.000817212	0.00176517	0.0032057	0.00014822	0.000125564	4.01703e-05	0.000519128	2.09967e-06	4.71734e-05	0.000441956	0.000190471	0.000292477	0.000152855	0.000222333	0.000301144	0.000324329	0.00036914	2.61501e-05	0.00113659	0.000936358	0.0101114	0.00370829	0.000379987	0.00036741	0.000145645
363	1	73837958	rs6677536	0.003	4.44676e-05	0.00582692	7.24522e-05	0.000893947	0.000311878	0.00670379	2.72943e-05	1.85597e-05	3.7838e-05	0.000608414	2.14863e-05	8.28952e-05	0.000412811	0.000290774	0.000285871	0.000530558	0.00449604	0.000472838	0.0010275	0.0018764	0.00300537	0.00032024	0.000330711	4.05542e-06	0.000449173	6.93705e-05	0.00559555	0.00042245	9.00589e-06	3.43937e-06	3.33956e-05
364	1	73806923	rs6689226	0.002	0.000205362	0.00131008	0.000346233	1.25831e-05	0.000613201	0.00100917	0.000447226	0.000516066	0.000225727	0.000225072	6.21221e-05	0.000322967	0.000224256	0.000282615	0.000222239	0.000468631	0.000184767	0.000261731	0.000407428	7.24718e-05	0.000281141	0.000217152	0.00032581	9.61995e-06	8.67294e-06	1.47375e-05	0.00865272	1.14141e-05	0.000180575	0.000225446	4.08997e-05
365	1	73848505	rs7546987	0.002	0.00106886	0.000935145	0.00118854	0.00636977	0.00020672	0.0016617	0.000540968	0.00118309	0.000492916	0.000624448	0.000238815	0.00133195	0.000662696	0.000783952	0.000947485	0.00078927	0.0159665	0.000609189	0.00173507	0.0226021	0.00111164	0.000432737	0.000921361	1.03479e-05	0.000369904	0.000150623	0.00943399	0.000318061	1.68569e-06	0.000204543	0.000357166
366	1	73829282	rs1923218	0.001	8.20357e-05	0.0112506	0.000144837	2.91618e-05	0.000234054	0.0113485	0.000495452	0.00386165	7.17628e-05	8.06313e-05	6.33553e-06	0.000100548	8.93623e-05	0.000136055	5.67756e-05	6.87477e-05	0.000130971	3.49032e-05	0.000128107	9.24759e-05	0.000217605	2.70057e-05	4.51246e-05	2.07704e-06	4.73135e-05	2.37153e-05	0.00158912	0.000178877	8.34214e-05	0.000112198	6.05006e-05
367	1	73845254	rs10890037	0.001	0.000645476	0.0117552	0.000656227	0.00581461	0.000197474	0.0154085	0.00035061	2.27101e-05	0.000708028	0.00132762	0.00013952	0.00107632	0.00141644	0.00105066	0.000958951	0.000189251	6.42077e-05	0.0011417	0.0014466	3.78347e-05	0.00053602	0.000816933	0.00123467	1.1217e-05	0.00103496	0.000344755	4.51207e-05	0.00147357	0.000120081	0.000129678	6.92857e-05
368	1	73796006	rs12022895	0.001	0.000167294	0.00779581	8.61397e-05	0.000148134	7.29843e-05	0.00913847	2.13478e-05	0.000475074	0.000275518	1.22162e-05	7.93523e-06	1.3347e-06	2.90209e-05	3.76506e-05	1.25972e-05	2.89488e-05	3.68152e-06	3.11475e-05	2.18558e-06	3.52139e-05	7.95296e-05	2.50203e-05	3.80457e-05	1.52572e-06	9.59793e-05	0.00027717	0.00856748	0.000820318	9.37609e-06	1.21808e-05	8.37014e-06
369	1	73757712	rs6424544	0.001	2.95322e-06	0.00416738	4.82486e-05	0.000119714	1.80323e-05	0.00489932	0.000128151	2.63425e-05	5.0196e-05	7.2368e-05	1.14211e-05	7.39956e-05	9.08936e-05	8.26952e-05	5.04603e-05	0.00011737	2.02997e-05	5.30068e-05	9.73392e-05	3.3429e-05	0.000103876	4.81395e-05	6.63897e-05	1.18813e-06	0.000166511	0.000738562	0.00598562	0.00165246	1.87536e-05	2.89511e-05	8.74896e-06
370	1	73865740	rs1885249	0.001	0.000579793	0.012316	0.00280058	0.0313187	0.00169143	0.016137	5.0839e-05	0.000198161	0.000168522	0.000521291	4.10125e-05	0.000493051	0.000820259	0.000481285	0.000491853	0.000122339	0.000132712	0.000659397	0.000864126	6.49984e-05	0.000334933	0.000438058	0.00074844	7.46085e-05	0.00068091	2.83091e-05	0.0105823	0.000269002	0.00142336	0.00150174	0.000641404
371	1	73750567	rs11210196	0.001	0.00289417	0.0208805	0.00320149	0.00102856	0.00289462	0.0231308	0.000282008	0.000532479	0.00270295	0.000234393	1.71433e-06	0.000245642	9.86373e-05	0.000373274	0.000179212	0.000118302	0.000173619	0.000131427	0.000319168	0.000285754	0.00025068	0.000108318	0.000163658	1.27143e-06	0.000551592	0.00117012	0.00784618	0.00699081	7.48543e-05	0.000103962	5.19095e-05
372	1	73758014	rs7523734	0.001	3.1804e-05	0.00758591	0.000106023	4.66034e-06	0.000140081	0.00894296	4.58075e-05	7.44951e-05	3.01845e-05	0.000321473	2.53197e-05	0.000365877	0.000349913	0.000487579	0.00020689	0.00030543	0.000125692	0.000159769	0.00049132	9.1735e-05	0.000654442	0.000119711	0.000189055	6.66869e-06	0.000799181	1.61154e-05	0.00249189	0.000163968	6.33064e-05	5.60461e-05	2.68118e-05
373	1	73752009	rs12142515	0.001	3.96654e-05	0.00112912	4.58146e-05	0.000567692	0.000265313	0.000676185	7.25483e-05	0.000150925	3.58243e-05	0.000493655	2.86211e-05	0.000666143	0.000491892	0.000859492	0.000537158	0.000390915	0.00498825	0.000273436	0.00113103	0.00312744	0.000913188	0.000137504	0.000291622	3.31631e-06	0.000132583	1.90431e-05	0.00147739	7.23614e-05	4.24983e-05	5.34595e-05	1.3592e-05
374	1	73836801	rs12027939	0.001	0.000487182	0.00906619	0.000751368	3.62481e-05	0.00111942	0.0115508	0.00284306	0.0212242	0.000661824	8.70103e-06	9.78268e-06	2.09773e-05	9.73052e-06	3.05157e-06	8.39229e-06	0.000164476	8.97403e-05	2.44505e-05	2.29005e-05	0.000268374	2.1917e-05	2.49804e-05	2.99509e-05	3.65535e-05	0.000212747	0.000107129	0.0139658	0.000412407	0.000542102	0.00063534	0.000245293
375	1	73848537	rs7547059	0.001	0.00143301	0.0119397	0.00405855	0.0183168	0.00444764	0.0142313	0.00497248	0.000490449	0.000797851	0.00202491	0.000806752	0.00215376	0.00368578	0.00173225	0.00217938	0.000429593	0.00415803	0.00296648	0.00259534	0.00373537	0.000308399	0.00212896	0.00322543	0.000229199	0.000661605	0.000120658	0.00669087	0.000190215	0.00175989	0.00165686	0.000816322
376	1	73858941	rs11809486	0.001	0.000889833	0.018337	0.000850294	0.000614685	0.00137755	0.0216164	0.00170257	0.0386244	0.00229373	0.000530462	4.20639e-05	0.000627338	0.00108533	0.000548371	0.000598122	0.000667047	0.00548828	0.000423768	0.000922319	0.00278068	0.000390688	0.000247123	0.000523418	2.27875e-05	2.34973e-06	8.26991e-06	0.021294	0.00035748	0.000435302	0.000204746	3.89758e-07
377	1	73882478	rs1475064	0.001	0.000286283	0.0101967	0.000798313	0.00045652	0.00754858	0.0124749	0.00027048	0.000200464	0.00010353	0.000351287	5.1033e-06	0.000480619	9.30144e-05	0.000569452	0.000240954	0.000146573	0.000319977	0.000113946	0.000619217	0.000155512	0.00133228	5.9122e-05	0.000150387	6.33171e-06	0.000129279	4.79375e-06	0.00485474	0.000145189	0.000205152	0.000299347	0.000135439
378	1	73742618	rs11210191	0.001	0.0003056	0.0154705	0.00107224	0.0503509	0.00346278	0.0217643	0.00055938	4.27797e-06	0.000127601	0.0089057	0.000518794	0.00928417	0.0112152	0.00902485	0.00806807	0.000555516	0.00318518	0.0070876	0.0163238	0.00229245	0.00345139	0.00418158	0.00667537	2.87817e-05	0.0024503	3.89453e-05	0.00298013	0.000447972	0.000369208	0.000397885	7.54727e-05
379	1	73848944	rs12135094	0.001	0.00639631	0.0101965	0.00551922	0.00022334	0.00647945	0.0124737	0.00330337	0.00621875	0.00428686	3.71919e-05	7.93403e-05	3.123e-05	4.34117e-05	6.02133e-05	8.10262e-05	0.00259306	7.5574e-05	6.85323e-05	0.000125465	0.000111185	2.19708e-05	0.000140518	3.17572e-05	0.000113146	0.000453287	0.000565528	0.00811329	0.000252061	0.00036497	0.000674937	0.000752576
380	1	73860028	rs11210229	0.001	0.000239943	0.0153779	0.000290454	0.00186619	0.000173491	0.0182633	0.000112653	0.00042215	0.00022918	0.000456775	8.75532e-05	0.000456907	0.000590988	0.000404703	0.000350767	0.00131291	0.000247079	0.000507914	0.000635683	0.000487842	0.00017145	0.000380829	0.000575351	3.03215e-06	0.000269658	0.000119506	0.00504345	0.000272969	0.00035074	0.000446259	0.000308352
381	1	73860311	rs1923238	0.001	0.000136061	0.0032191	0.000256747	2.27906e-05	0.00204263	0.00417757	8.75071e-05	3.9923e-05	0.000123001	0.000228623	1.40158e-05	0.000306536	0.000152614	0.000383449	0.000149189	0.00019358	0.000234066	9.23271e-05	0.000404012	3.33041e-06	0.000951963	7.04773e-05	0.000123381	1.11377e-05	0.000136609	5.04069e-05	0.00893986	0.000286007	4.06858e-05	1.10362e-05	1.10636e-05
382	1	73863269	rs10159196	0.001	0.000786951	0.00723168	0.00161347	0.00089875	0.00222253	0.00771075	0.000953812	0.000761423	0.000562382	1.28169e-05	4.20268e-06	7.77422e-07	3.33057e-05	2.58826e-06	3.51033e-06	0.000807317	3.44814e-05	2.73457e-05	1.42656e-05	4.58575e-05	2.28442e-05	2.288e-05	3.29834e-05	4.21256e-05	0.000377571	6.339e-05	0.00531662	0.000144815	0.000772578	0.000899044	0.000477836
383	1	73866272	rs1416268	0.001	0.0012554	0.00466491	0.00324101	0.00250371	0.0111866	0.00608429	0.000389672	0.000207194	0.000680835	0.000524527	2.76199e-05	0.000652005	0.000706683	0.000921814	0.000368334	0.000221893	0.00294392	0.000126853	0.00112315	0.00224384	0.00194046	7.56021e-05	0.00012891	1.31523e-05	5.46831e-05	0.000135821	0.0188607	0.000413129	0.000538718	0.000652432	0.000296817
384	1	73870901	rs12035848	0.001	0.000125102	0.000821248	0.000304361	0.00116542	0.00121417	0.000822842	6.51483e-05	8.77045e-05	7.98785e-05	0.0027675	6.04459e-05	0.00372544	0.00171985	0.00444528	0.00202252	0.00019469	0.00402326	0.000910278	0.00539605	0.00133597	0.00890447	0.000540622	0.000952708	1.36689e-05	0.000664132	3.30269e-05	0.0100469	0.000101453	6.13006e-05	0.000126207	5.8989e-05
385	1	73873755	rs3964487	0.001	9.00272e-05	0.00662692	0.000453708	0.00025165	0.00241221	0.0063044	0.00277259	0.00866739	0.000557411	1.44162e-05	5.56182e-06	1.8284e-05	1.7665e-05	1.22412e-05	9.76522e-06	0.000157732	3.56237e-06	1.66114e-05	1.95504e-05	2.55135e-05	2.20881e-05	1.63212e-05	2.13561e-05	8.34957e-06	0.000135798	0.000157172	0.0164858	0.000308407	5.74049e-05	9.54876e-05	6.56233e-06
386	1	73884838	rs12731986	0.001	3.48508e-05	0.0119314	0.000120848	0.0223922	0.000268279	0.0164175	0.000518813	2.79634e-05	8.57547e-05	0.00149604	4.1242e-05	0.00158354	0.00143634	0.00177681	0.00147029	0.00105715	0.00878926	0.00115196	0.00254628	0.0055296	0.00367065	0.000723214	0.00123698	3.21033e-05	0.000224779	3.3729e-05	0.00925221	0.00037094	0.00045527	0.00037622	0.000180538
387	1	73899639	rs4523481	0.001	6.84212e-05	0.00717635	0.000128979	0.00330786	0.00242927	0.00954191	2.19522e-05	3.6913e-06	3.14462e-05	0.00064184	0.00018569	0.00111811	0.00156982	0.000640333	0.00102292	0.000189845	0.0128976	0.00109786	0.00152775	0.0141884	0.000952736	0.000704305	0.00106527	1.30708e-05	0.000137554	6.39301e-06	0.00160889	5.87364e-05	0.000306171	0.000342699	5.03133e-05
388	22	42603814	rs6002655	0.82	5.10409e-05	0.00421798	0.000294336	5.33741e-06	7.68891e-05	0.00407174	0.00691892	0.00103737	2.27266e-05	3.87542e-05	1.91036e-05	6.79761e-05	6.95919e-05	5.93495e-05	5.54968e-05	3.1733e-05	0.00118881	6.88527e-06	7.67582e-05	0.00139469	6.11043e-05	1.20869e-05	5.21499e-05	2.27081e-05	1.88726e-05	0.000517478	0.00717491	0.000162144	0.000313412	0.000283541	1.43051e-05
389	22	42657566	rs134873	0.037	0.00085079	0.00589555	0.000364415	0.0140169	0.00107917	0.00723835	0.000579359	0.00133586	0.000895265	0.0203933	0.00736542	0.0248986	0.0218169	0.0194089	0.0235635	0.00180733	0.0221722	0.0262565	0.0311557	0.0275251	0.0108216	0.0208398	0.0272223	0.000444044	0.00519581	0.000193283	0.01982	0.000365757	0.00112625	0.000981916	0.000341248
390	22	42670965	rs134882	0.016	0.00145739	0.00285093	0.00124594	0.000223188	0.0032909	0.00359444	0.00205681	0.000918247	0.000771775	2.28082e-05	1.98334e-05	1.75039e-05	6.46199e-05	1.03511e-05	1.20662e-05	0.000194622	5.26426e-05	3.9906e-05	2.46688e-05	0.000121292	1.15065e-05	3.53406e-05	3.18058e-05	2.45386e-05	0.000109929	0.0017156	0.00231898	0.000996178	0.000134872	0.00024925	0.000361631
391	22	42683343	rs134900	0.012	0.00213964	0.00102602	0.00139614	4.1863e-07	0.000609472	0.001026	0.00284365	0.00115379	0.00202131	0.000190313	5.29721e-05	0.000210812	0.000161764	0.000118513	0.00012751	0.00203229	3.39483e-05	0.000224313	0.000236443	7.64825e-05	0.000152245	0.000215706	0.000262094	0.000188584	0.00120433	0.00169212	0.00122252	0.000476908	0.00201347	0.00204799	0.00100445
392	22	42664201	rs134879	0.01	0.000148988	0.00167516	0.000562052	0.00179533	0.000682404	0.0027416	0.000791535	0.00164416	0.000166065	0.000920234	0.00018081	0.00130566	0.000948617	0.00105469	0.000832548	0.00228015	0.00182967	0.000983005	0.00149753	0.00279707	0.00108023	0.000793835	0.00124724	3.34706e-06	9.38568e-05	0.000403777	0.0125958	0.00027417	0.00140833	0.00155785	0.000564912
393	22	42683997	rs134902	0.01	0.00566468	0.00253763	0.0086368	0.0328845	0.006603	0.00343812	0.0111909	0.00866506	0.00715256	0.000660255	0.000513526	0.000744257	0.000328314	0.000284323	0.00052865	0.0109452	0.00071439	0.00131406	0.000763245	0.00146922	0.000807812	0.00109949	0.0017463	0.00366732	0.0120933	3.79467e-05	0.0110435	0.00027729	0.00482795	0.00407787	0.00918972
394	22	42622003	rs5758659	0.009	0.0023032	0.00106884	0.00652672	0.0107172	0.0140376	0.001406	0.00903454	0.00659841	0.000710894	0.000151375	0.000190835	0.000375796	0.00026956	0.000158133	0.00016567	0.000807628	0.000278542	0.000446523	0.000296622	0.000867724	0.000257178	0.00046768	0.000570817	0.000207926	0.000103302	0.000124311	0.00730416	9.21432e-05	0.000308838	0.000223923	0.000801656
395	22	42662371	rs134877	0.008	0.00313254	0.00637357	0.0187152	0.00366451	0.00502357	0.00785769	0.00241756	0.00302487	0.00438445	9.16322e-05	5.18216e-05	0.000153636	5.75393e-05	8.71614e-05	6.87562e-05	0.00375124	0.000150207	0.000165163	0.000154181	0.000522476	0.000196136	0.000144383	0.000208813	0.000429595	0.00186654	0.000505381	0.0250992	0.000342869	0.00424898	0.00464644	0.00330377
396	22	42643039	rs5758677	0.007	2.82038e-05	0.0021016	0.000217727	0.000461795	0.000360013	0.00212419	0.00645294	0.000401547	3.25834e-05	4.04881e-05	4.38712e-06	4.95805e-05	3.30676e-05	4.74484e-05	2.66716e-05	0.000368243	7.61806e-05	2.86467e-05	7.48464e-05	3.96413e-05	9.03871e-05	1.97845e-05	3.61252e-05	3.86324e-05	8.75373e-06	0.00027929	0.00751263	0.000242608	0.00097709	0.00105637	0.000596835
397	22	42648408	rs5751255	0.007	8.067e-06	0.00392529	9.29607e-05	9.25632e-05	0.000250082	0.00548333	0.00987989	0.000877653	5.35016e-06	7.45938e-05	1.90707e-05	0.000104257	8.56817e-05	0.000102202	6.28673e-05	0.000514626	0.000277591	7.21524e-05	0.000107982	0.00031086	9.44271e-05	5.45378e-05	9.31216e-05	4.07385e-05	4.41819e-05	3.85786e-05	0.007011	0.000134609	0.000594972	0.000553086	0.000442813
398	22	42623718	rs5758660	0.007	0.00536426	0.00362214	0.00675987	0.0055417	0.00669729	0.00424759	0.00193584	0.0133813	3.73349e-05	0.0011265	0.00025725	0.00114512	0.00113544	0.000705751	0.000727293	0.00422224	0.000188511	0.00168915	0.00139811	0.000430328	0.00070802	0.00139727	0.0017906	0.000372678	0.00453963	0.00101307	0.00285822	0.00132675	0.00289679	0.00295656	0.0019523
399	22	42613485	rs5758653	0.006	0.00580875	0.00366261	0.0162134	0.000825406	0.00752385	0.0024896	0.00115375	0.024945	0.0083818	0.0186363	0.015036	0.0282474	0.0139791	0.0165676	0.0203205	0.00419941	0.0274834	0.0311222	0.0297865	0.0568789	0.0159577	0.0308003	0.0347422	0.000444617	0.00188047	0.00106843	0.0024634	0.000987391	0.00336032	0.00458224	0.00287909
400	22	42652074	rs134869	0.005	0.000180684	0.000213116	0.000226121	0.00089182	0.000913953	0.00141923	0.00828085	0.0119769	0.000272764	0.000287069	0.000191446	0.000338387	0.000218278	0.000195808	0.000240107	0.000681659	0.000215069	0.00048834	0.00042074	0.000686234	0.000308399	0.000529837	0.000636445	0.00010069	0.000666133	0.000844535	0.00587052	0.000526067	0.00117375	0.00110095	0.000708789
401	22	42571028	rs760648	0.001	0.00063579	0.00237128	0.000458213	0.000112741	0.000181174	0.00289518	0.000955611	0.0302591	0.000758723	5.30263e-06	3.9814e-06	9.09093e-06	3.77174e-06	4.12381e-06	3.50652e-06	1.78923e-05	1.91608e-05	8.79756e-06	4.85743e-06	0.000102274	1.13436e-05	9.61492e-06	9.32545e-06	3.62695e-05	3.1807e-05	0.00013282	0.00505449	9.54836e-05	0.000514102	0.000529909	0.000331215
402	22	42636687	rs5758670	0.001	0.000713105	0.000250444	0.00397002	0.00577423	0.00467686	0.00075981	0.00485492	0.000741966	0.000533241	0.000234332	6.41554e-05	0.000227073	0.0003345	0.000171765	0.000168922	0.000153289	4.40428e-05	0.000309015	0.000344209	9.15012e-05	0.00015317	0.000274353	0.000356757	6.9642e-05	0.000246384	0.000767963	0.0106528	0.000215199	0.00035499	0.0003675	0.000207745
403	12	110723245	rs4766428	1	0.00340175	0.0120537	0.0048618	0.00013207	0.00256069	0.0154732	0.00503673	0.0111554	0.00412744	4.28697e-05	8.21623e-06	5.46715e-05	7.76105e-05	4.90548e-05	3.65152e-05	0.000688005	0.000135566	4.46098e-05	8.51251e-05	0.000190692	6.96846e-05	3.60827e-05	5.21438e-05	7.35675e-06	9.81489e-05	0.000104447	0.0145028	0.000115541	0.000219468	0.000355838	9.14391e-05
404	14	104314182	rs10083370	0.21	0.000469267	0.00170761	0.00124216	0.00896204	0.000508487	0.00143061	0.000875056	0.0010199	0.000794113	0.0230259	0.014445	0.0250641	0.0167025	0.0226629	0.0236006	0.027744	0.016107	0.0200302	0.0236624	0.0216646	0.0247947	0.0192472	0.0212148	0.000222832	0.0140775	0.0078066	0.00452191	0.00553328	0.00518483	0.00582102	0.00413787
405	14	104228841	rs7142769	0.163	0.000460149	0.0074428	0.00115399	0.00140776	0.00462212	0.00857922	0.0261987	0.00114228	0.000197541	5.33742e-05	9.43005e-06	5.85201e-05	5.84326e-05	6.70065e-05	3.68895e-05	5.12826e-05	0.000204204	2.86328e-05	7.13507e-05	0.000207113	6.99421e-05	3.54921e-05	4.00364e-05	8.67789e-05	0.000131521	0.000117043	0.012749	0.000120719	0.000785174	0.000718802	0.000588931
406	14	104269098	rs11623546	0.051	0.00613313	0.00142715	0.0122457	0.000155412	0.0167657	0.00152804	0.00583664	0.0160837	0.0041094	0.000391139	0.000346701	0.000275496	0.000415269	1.94069e-05	0.000291925	0.00205717	0.014975	0.000843279	0.000137027	0.01606	0.000567531	0.00117081	0.00103179	0.000701428	0.00164768	0.000307454	0.000609718	0.000204223	0.00316268	0.00348754	0.00151078
407	14	104246577	rs9743799	0.041	2.5403e-06	0.00442457	5.0216e-05	2.56181e-05	6.93079e-05	0.00748342	0.00149828	0.00368721	3.06333e-05	2.5492e-05	7.61847e-06	4.52187e-05	1.91367e-05	3.40745e-05	1.62553e-05	0.000169135	7.11109e-05	3.28482e-05	3.82174e-05	5.52896e-05	4.59111e-05	3.33702e-05	4.64205e-05	1.64098e-05	0.000398494	0.000723858	0.0122758	0.000634744	0.000165132	0.00017724	0.000141424
408	14	104319730	rs12878678	0.033	4.28163e-05	0.000965685	4.68288e-05	2.01567e-05	3.1004e-05	0.000333816	0.0034667	0.0010274	3.06036e-05	6.18151e-07	1.35591e-06	3.55075e-06	4.2326e-06	2.1452e-06	1.45452e-06	6.71623e-06	8.10062e-05	3.95943e-07	3.62008e-07	0.000101739	3.49687e-06	6.51926e-08	3.78219e-07	1.27493e-05	5.7538e-05	0.000616085	0.00986129	0.000335438	7.31423e-05	6.80485e-05	3.9903e-05
409	14	104253126	rs34237111	0.032	1.23841e-05	0.00427154	3.39185e-05	5.50583e-05	5.05929e-05	0.00707439	0.00153577	0.000523103	2.67883e-06	9.8662e-06	2.35387e-06	1.54462e-05	2.43991e-05	1.8015e-05	9.18619e-06	4.2111e-05	0.000261239	6.00267e-07	8.62125e-06	0.000292926	1.38174e-05	1.2196e-06	2.77668e-06	3.93734e-06	4.08082e-06	0.000330341	0.00890434	4.65377e-05	0.000206866	0.000239006	0.000227007
410	14	104212949	rs2295141	0.025	0.000882808	0.00227128	0.00369573	0.0230565	0.00488726	0.00293091	0.0084215	0.00241327	0.000693539	0.0658906	0.0436515	0.0695106	0.0494624	0.0627797	0.0647467	0.00755271	0.00761353	0.0683488	0.0704556	0.0145911	0.0567125	0.0714843	0.0667277	0.0068855	0.0480508	0.00237205	0.0212624	0.00131713	0.00989217	0.00943141	0.00245608
411	14	104319718	rs4606645	0.02	8.77838e-05	0.00233132	0.000275646	7.49187e-05	0.000101152	0.00365612	0.00980876	0.00175096	9.23937e-05	2.60495e-05	5.22918e-06	2.96301e-05	4.23091e-05	2.83479e-05	1.59245e-05	3.39667e-05	1.9238e-05	1.77687e-05	2.82942e-05	1.25256e-05	3.03144e-05	1.55782e-05	2.35446e-05	2.3176e-06	0.00022369	0.000462437	0.00324756	0.000569752	0.000165909	0.000166933	0.00016387
412	14	104214342	rs4906364	0.018	0.00179148	0.00313316	0.00373523	0.0383346	0.00238645	0.00389418	0.00117688	0.00616664	0.000816945	0.00594895	0.00166894	0.0065966	0.00751357	0.00404726	0.0050327	0.000646648	0.00150907	0.00823813	0.00696302	0.00289148	0.00223167	0.00682264	0.00903278	0.000739956	0.00754605	0.00177156	0.0181473	2.65446e-05	0.0014585	0.0020047	0.00170192
413	14	104319989	rs12892189	0.017	0.000274997	0.000866324	1.31405e-05	0.000332948	3.74876e-05	0.00104389	0.01303	0.00532865	0.000234333	5.35812e-05	1.86293e-05	7.40031e-05	6.61584e-05	5.38962e-05	3.56415e-05	0.000407681	0.000138653	6.2443e-05	7.79175e-05	0.00023832	6.56859e-05	5.83773e-05	8.35888e-05	8.6017e-06	0.000139679	0.0033462	0.00870812	0.00125165	0.00110986	0.00129505	0.00136652
414	14	104244583	rs12890837	0.014	0.00010258	0.00111026	0.000638659	0.000102806	0.000593943	0.000523895	0.00216651	0.00712437	0.000194282	1.12166e-07	5.13987e-06	7.54854e-06	3.38419e-07	1.80653e-06	2.19709e-06	0.000363698	9.58479e-05	6.82555e-06	1.09458e-05	0.000163204	1.44979e-05	6.78407e-06	1.22252e-05	4.24976e-05	0.000143653	0.00137989	0.0197866	0.0010524	0.000876922	0.00106017	0.000571959
415	14	104322026	rs3861678	0.012	0.0302658	1.79745e-06	0.0587416	0.0218375	0.053963	0.000102568	0.0345849	0.0825785	0.0247402	0.00198178	0.00149413	0.00233231	0.00344797	0.00149514	0.00135106	0.00251722	0.00527429	0.00279914	0.00216215	0.00819003	0.000906901	0.00242294	0.0030026	0.00626377	0.0155894	0.00758131	5.96344e-05	0.00645394	0.0101823	0.00912559	0.00414075
416	14	104318041	rs12890822	0.01	2.36329e-05	0.00111568	6.7614e-05	2.41168e-05	0.000124455	0.00153613	0.000380516	0.000180688	3.43017e-05	1.29687e-05	2.4731e-06	1.6642e-05	1.85972e-05	1.51227e-05	8.52384e-06	3.22148e-05	1.99015e-05	8.31869e-06	1.35253e-05	2.21399e-05	1.67749e-05	8.00271e-06	1.08544e-05	1.17294e-06	4.84493e-05	0.000177821	0.00253355	0.000108522	0.000111041	0.000123892	2.32542e-05
417	14	104323777	rs6576007	0.01	0.0015923	0.00387694	0.00283493	0.00112897	0.00275332	0.00541879	0.0129521	0.088004	0.00137837	7.46966e-05	6.04268e-05	0.000107203	0.000123066	5.21834e-05	4.94213e-05	0.000700844	9.7085e-05	0.000160383	9.71027e-05	0.000292314	4.77533e-05	0.000154066	0.000213032	0.000482895	0.00378624	0.00714072	0.0557323	0.00265022	0.00308305	0.00330064	0.00255365
418	14	104189857	rs56168984	0.01	0.00228184	5.06192e-05	0.000248164	0.0163724	0.0144398	0.000174807	0.0110199	0.00122178	0.000546861	0.00464594	0.000764524	0.00405497	0.00487657	0.00275467	0.00274937	0.000751425	0.000101248	0.00497964	0.00469207	0.000236027	0.00180618	0.00505144	0.00482084	0.000933669	0.00339326	0.0022582	0.00181189	0.00154183	0.00467432	0.00469317	0.00667162
419	14	104277181	rs34596177	0.009	0.000265894	0.00358877	0.000381893	3.60686e-05	0.000239301	0.00459506	0.00316823	0.000471823	0.000332729	1.23034e-05	2.43271e-06	1.95804e-05	1.15692e-05	1.31204e-05	8.90109e-06	8.37364e-06	4.45859e-06	1.23129e-05	1.66955e-05	4.48234e-06	1.87703e-05	1.13735e-05	1.68649e-05	2.19077e-05	1.48546e-06	0.000403685	0.00458807	0.000418977	0.000172593	0.000182402	8.77106e-05
420	14	104238647	rs12888002	0.009	0.000197185	0.00286695	0.00360113	0.00901026	0.00247197	0.00313935	0.000318588	5.83213e-05	8.06446e-05	0.000614014	9.07364e-05	0.000749264	0.000800252	0.00033835	0.000719231	0.000297051	0.000275176	0.00103551	0.00114729	0.00031179	7.30604e-05	0.000611983	0.00110833	0.000151885	9.08449e-05	5.00692e-05	0.0072429	0.000250704	0.00110107	0.00117566	0.000650623
421	14	104307554	rs12879529	0.009	0.000153	0.000941873	0.000245388	7.41915e-05	0.000316402	0.000725418	0.00166834	0.000826273	0.000228152	4.04511e-06	1.54321e-06	1.41904e-06	7.52721e-06	1.51765e-06	4.05923e-06	0.000120447	1.22794e-05	6.59315e-06	3.98149e-06	1.1438e-05	1.22798e-05	6.74257e-06	8.4365e-06	1.43703e-05	0.000152647	6.12261e-05	0.00818375	0.000120339	0.00014249	0.000155211	8.69529e-06
422	14	104322394	rs6576006	0.009	0.0106487	0.000221781	0.0207589	0.00176333	0.020865	0.000134369	0.0031181	0.00281781	0.00610939	0.000131321	4.28397e-05	9.29583e-05	0.000193509	5.7166e-05	6.4148e-05	0.000324747	1.93749e-05	0.000185912	0.000129859	5.48244e-05	4.00353e-05	0.000179179	0.000199497	0.000871402	0.00111968	0.00133963	1.51396e-05	0.000288511	0.00250582	0.00239304	0.00193265
423	14	104264137	rs12883337	0.008	0.00012606	0.0941499	0.00096772	0.0142591	0.0044261	0.106876	0.00116869	0.00012792	0.000623287	0.00731228	0.00164545	0.0108728	0.0100236	0.0100968	0.00775565	0.00577677	0.0468596	0.00809792	0.0130007	0.0617022	0.0063191	0.0057813	0.00889817	0.000124528	0.0025668	0.000229499	0.0808559	0.00182736	0.00214273	0.00231941	0.000430605
424	14	104273325	rs12885509	0.008	0.00167727	0.000997879	0.00244044	0.00158015	0.00416741	0.00170844	0.0162635	0.01137	0.00248333	0.000667669	0.00115482	0.00100627	0.000780549	0.00064988	0.000557685	0.00341531	0.00321069	0.00155674	0.00128214	0.00762228	0.000784511	0.00155012	0.00157295	0.000357591	0.00044179	0.000243821	0.000972897	8.96025e-05	0.00149209	0.00163359	0.0019558
425	14	104302883	rs8017200	0.008	3.04199e-05	0.000902593	8.73541e-05	4.22703e-05	0.000226916	0.00029102	0.0036712	0.00270457	4.16567e-05	1.86297e-05	4.39327e-06	3.2935e-05	1.69532e-05	2.11963e-05	1.53038e-05	3.78001e-05	5.80199e-05	1.86719e-05	3.00478e-05	9.95838e-05	3.70209e-05	1.69327e-05	2.56494e-05	2.17083e-05	7.20783e-05	0.000666354	0.0168764	0.000618636	0.000252284	0.00027825	0.000113771
426	14	104251520	rs9888591	0.007	0.000250769	0.00924078	0.000479288	0.00248225	5.52533e-05	0.0101555	0.000524282	0.000778856	0.000290496	7.75488e-05	1.25407e-05	0.000122377	0.000110353	0.000134775	7.52096e-05	0.000141374	0.000106952	4.141e-05	0.000123742	0.000143322	0.000119984	3.35843e-05	5.16779e-05	3.67526e-05	0.000405982	0.000463885	0.0040468	0.000420241	0.000877614	0.000900037	0.000609323
427	14	104286210	rs17791722	0.007	0.00412897	0.00364012	0.00353673	0.000775804	0.00326097	0.00370924	0.0220624	0.00285901	0.00414963	0.000371842	0.000126303	0.000461201	0.000355299	0.000262545	0.000257852	0.00140751	0.000271041	0.000546945	0.000515307	0.000587422	0.000355379	0.000465082	0.000667689	0.000152779	8.27322e-05	0.00180634	0.00353841	0.000532669	4.72665e-05	0.000560395	0.000952695
428	14	104278856	rs4906377	0.007	0.000788739	0.0146099	0.00209013	0.00220525	0.00242451	0.0180778	0.00311154	0.0112511	0.000933347	0.000182758	7.42902e-05	0.000236352	0.000263329	0.000137242	0.000134457	0.00053092	0.000244607	0.000276114	0.000270378	0.000591851	0.000145766	0.000242878	0.000302373	0.000122828	0.00231964	0.000785196	0.0247769	0.000901133	0.00178051	0.00212731	0.00140185
429	14	104266664	rs4900597	0.006	0.000198411	0.00424711	0.00176592	0.00688831	0.000128355	0.00605747	0.00793743	0.0029916	0.000277638	0.00095425	0.000267812	0.00110601	0.0011357	0.000814039	0.000739452	0.0015483	0.000215205	0.00122947	0.00141802	0.000417768	0.000693631	0.00106452	0.00153681	0.000253582	0.00375957	0.000767109	0.0175007	0.000295132	0.00150224	0.00154254	0.000244249
430	14	104251276	rs3742369	0.006	8.41543e-06	0.0019666	0.000110659	0.00323219	0.000158066	0.00201869	0.00130191	4.77082e-05	7.61985e-06	0.000273431	2.37402e-05	0.000307391	0.000196438	0.00029013	0.000222557	0.000444151	4.16744e-06	0.00027861	0.000416355	3.63415e-05	0.000188044	0.000190931	0.000325043	1.38376e-05	0.000137753	4.44078e-05	0.00268474	2.19666e-05	0.000146348	0.000213721	8.63564e-05
431	14	104264662	rs8009147	0.006	9.87534e-05	0.00859746	0.00024736	1.19641e-05	0.000200989	0.00995231	0.000324574	0.00530291	0.000154129	3.35684e-06	3.0966e-06	6.10994e-06	5.63974e-06	1.41023e-05	4.38065e-06	6.42019e-06	2.06144e-05	2.14099e-06	8.77865e-06	6.40512e-05	3.03311e-05	4.76913e-06	2.93733e-06	6.24148e-06	0.0002651	0.000187983	0.00073123	0.000103749	5.00977e-05	5.54447e-05	3.72758e-05
432	14	104235862	rs12890354	0.006	6.50729e-05	0.00104022	0.000162011	6.30878e-05	0.000474583	0.00108838	0.000692353	0.000114577	6.49923e-05	0.000166461	4.65034e-05	0.000225347	0.000245694	0.000204188	0.000158728	0.000236238	0.000964221	0.000157802	0.000285487	0.00127081	0.000222528	0.00012696	0.000178806	7.51932e-06	0.000125261	2.31557e-05	0.00423431	6.63227e-05	5.01936e-05	6.86562e-05	7.06888e-05
433	14	104276896	rs35085624	0.006	0.000220575	0.00648496	1.92514e-05	0.000294703	0.000268976	0.00752324	0.00719079	0.000822853	0.000426303	7.77541e-05	1.92334e-05	0.00011281	0.000102029	8.55601e-05	6.00481e-05	1.20706e-05	9.5699e-05	7.86696e-05	0.000111017	0.000159176	0.000101222	6.86703e-05	0.000104889	4.80741e-05	0.000137073	0.000651073	0.0152563	0.000652854	0.000449243	0.000460561	0.000477691
434	14	104196607	rs12433109	0.005	0.00154243	0.000365071	0.000886386	4.16634e-05	0.0018627	0.000317667	0.00301602	0.0122517	0.000663556	2.39603e-05	1.79492e-05	2.51395e-05	3.74681e-05	1.29951e-05	1.13025e-05	6.20377e-06	1.32066e-05	4.2939e-05	2.26725e-05	6.52042e-05	1.5994e-05	4.42853e-05	3.65444e-05	1.78646e-05	0.000535086	0.0097011	0.00405461	0.00260793	0.000156732	0.000105737	8.8729e-05
435	14	104300020	rs12588797	0.005	0.000132288	0.00463971	2.09548e-07	5.38933e-06	4.05554e-05	0.00486448	0.00221895	0.00467056	0.000105282	6.51582e-05	2.91155e-05	8.62182e-05	7.7507e-05	5.93893e-05	4.7551e-05	8.65529e-05	0.000172504	8.47407e-05	8.08771e-05	0.000423193	7.45053e-05	7.50838e-05	9.42848e-05	2.9429e-05	7.62059e-05	0.000284535	0.00162449	0.000254349	0.000649959	0.000642598	0.000317767
436	14	104210239	rs4906363	0.005	0.00694982	0.000213292	0.0144361	0.00771693	0.017682	8.66279e-05	0.00809965	0.000594333	0.00477225	0.00156759	0.00037657	0.00212174	0.00150372	0.00109936	0.000986037	0.00722741	0.000190883	0.00252162	0.00205799	0.000485916	0.00127529	0.0022363	0.00259145	0.00338224	0.0281074	0.00193809	0.0178842	0.000402756	0.0087263	0.00958917	0.00290996
437	14	104191917	rs7143885	0.005	0.0028052	0.000421727	0.0026116	0.00117658	0.0050114	0.00025164	0.00633228	0.000632305	0.00155981	6.74925e-05	3.00754e-05	6.09568e-05	0.000103816	3.33265e-05	4.00175e-05	0.000260775	3.07212e-05	0.000132508	8.26156e-05	8.42045e-05	3.37269e-05	0.00010092	0.000106909	0.000674272	0.0031779	0.00523461	0.0103708	0.00117097	0.00285525	0.00254995	0.00103552
438	14	104271504	rs66676135	0.005	0.000556386	0.0164988	0.000475196	0.0142075	0.00105702	0.022467	0.00470213	0.00811712	0.000215542	0.00067054	0.00012905	0.00066115	0.000920831	0.000572383	0.000542494	0.000243803	0.000278328	0.000882867	0.000869574	0.000449457	0.000173843	0.000710604	0.00100162	8.45795e-05	0.000775554	0.00203697	0.0140788	0.000829155	0.00119713	0.00109086	0.00114913
439	14	104314183	rs10083367	0.005	0.00107378	0.00042174	0.00208753	0.00801605	0.00130308	0.000573099	0.00129277	0.00271791	0.00126463	0.0236436	0.0195774	0.0217875	0.0225518	0.0207559	0.0225372	0.0217382	0.00879878	0.0248186	0.0237875	0.0167137	0.0170474	0.0255896	0.0249584	0.000340898	0.0161223	0.0150335	0.0123485	0.0186594	0.00569537	0.0059239	0.00781247
440	14	104310025	rs1187417	0.005	2.08279e-05	0.00205201	0.000102102	0.000176559	1.36206e-06	0.00278929	7.49677e-05	0.00199327	1.31459e-05	6.34445e-05	1.68002e-05	8.53664e-05	6.37724e-05	6.05084e-05	4.68062e-05	0.00027013	4.75994e-05	6.3674e-05	9.83134e-05	0.000171973	0.000112731	5.2914e-05	7.99291e-05	1.17408e-05	5.53508e-06	0.000131536	0.00947261	0.000152448	0.000137874	0.000195573	0.00012187
441	14	104271470	rs66953418	0.005	3.30005e-05	0.00547047	8.64346e-05	0.00589656	0.000436842	0.00208162	0.00600968	0.00147264	4.26639e-06	0.00157269	0.000298589	0.00168666	0.00170904	0.0014134	0.00128892	0.00107729	0.000324911	0.0018866	0.00200543	0.000625141	0.000784623	0.00143777	0.00219347	4.33814e-05	0.000743069	0.000381768	0.00154373	0.000200373	6.95065e-05	5.23515e-05	0.000180841
442	14	104272165	rs4906376	0.005	0.000785438	0.00621432	0.00215956	0.0122616	0.00135418	0.00701003	0.00110625	0.00112661	0.000660063	0.00116574	0.00016228	0.0012973	0.000906874	0.00159143	0.00146057	0.00255936	0.000368449	0.000560422	0.00216484	0.000308814	0.000635555	8.0511e-05	0.000428561	0.000243961	0.000852987	5.71046e-05	0.000592127	3.85218e-06	0.0026554	0.00303117	0.000891415
443	14	104222892	rs12886637	0.005	0.00168755	0.00288597	0.00230457	0.000165895	0.00199147	0.00376622	0.00499693	0.00152855	0.00179286	9.0384e-05	6.64384e-05	9.88715e-05	0.000199588	7.08811e-05	6.92187e-05	0.00139768	0.000552913	0.000128028	0.000139353	0.00154213	8.98108e-05	0.000113254	0.000149933	5.20982e-05	0.000126089	0.000122764	0.0075843	0.000348052	2.32812e-05	0.000228859	3.04505e-05
444	14	104290813	rs12893623	0.004	7.1449e-05	0.00679576	0.000273319	3.42634e-06	0.000362955	0.00871402	0.00334368	0.00617928	7.72185e-05	8.07407e-06	5.16188e-06	1.73828e-05	1.36266e-05	6.43151e-06	6.92633e-06	4.4388e-06	0.000119851	1.22438e-05	1.25056e-05	0.000232575	1.38335e-05	1.1235e-05	1.45422e-05	9.09454e-06	7.21996e-05	0.000264954	0.0107928	0.000545131	8.67196e-05	0.000111459	8.05794e-05
445	14	104315491	rs4906379	0.004	0.00981708	0.000367638	0.0156441	0.00125199	0.0281723	0.000406265	0.00296944	0.0253897	0.00519013	0.00461451	0.00371803	0.00521511	0.00552344	0.00412633	0.00338556	0.00634622	0.00632951	0.00668895	0.00561241	0.0124183	0.00392005	0.00615626	0.00612159	0.000122087	0.00131659	0.002131	0.00780822	0.00189366	0.00105751	0.000822902	0.00139976
446	14	104283445	rs4906378	0.004	0.00303834	0.0110708	0.0180517	0.0313684	0.0592112	0.013398	0.000212951	0.000566046	0.000902515	0.000578348	8.64582e-06	0.000836877	0.000628667	0.000730633	0.000590976	0.000655062	0.000228269	0.000533066	0.00134163	3.49693e-05	0.00078198	0.000377456	0.000643806	0.000122641	0.000727567	7.64639e-06	0.0132674	3.78694e-05	0.000202319	0.000245946	0.000414721
447	14	104283444	rs4900599	0.004	0.00392004	0.0143293	0.0268408	0.0455354	0.0842682	0.0170662	1.33505e-05	0.000351365	0.00100216	0.000500437	6.77913e-05	0.000885856	0.000790887	0.000717117	0.000688477	0.000919222	0.00315942	0.000577835	0.00128361	0.00545799	0.000688322	0.000383494	0.000761182	0.000197133	0.00196271	3.14843e-05	0.0145896	8.90396e-05	0.000151733	0.000174791	0.000588186
448	14	104250741	rs7401843	0.004	5.60237e-06	0.000917435	4.6202e-05	5.32786e-06	8.22106e-05	0.000758797	0.00205964	0.00161805	1.3557e-05	1.25904e-05	3.90824e-06	1.71835e-05	1.70038e-05	1.45656e-05	8.35267e-06	5.73125e-05	4.78355e-05	1.07749e-05	1.72681e-05	7.18635e-05	2.58941e-05	9.54673e-06	1.36446e-05	3.71269e-06	1.84563e-05	0.000229528	0.00315592	2.80067e-05	1.39358e-05	4.44707e-06	3.3332e-06
449	14	104286547	rs1155751	0.003	0.00678513	0.0016819	0.0156464	0.0141786	0.0130102	0.00233389	0.00310366	0.00879189	0.004642	0.0013548	0.000569965	0.00179289	0.00146246	0.000979049	0.000930395	0.00882796	0.000524086	0.00252505	0.00191077	0.00122517	0.0011122	0.00222273	0.00274291	0.00288803	0.0153913	0.00134593	0.0139113	0.000144478	0.0113566	0.0121043	0.0044108
450	14	104293534	rs12890430	0.003	2.19163e-06	0.000933468	8.40724e-05	6.87713e-05	8.93064e-05	0.00140867	0.000367222	0.00589143	3.7394e-05	0.000131202	2.24071e-05	0.000159243	0.000132513	0.000141008	8.55459e-05	0.000140638	2.76018e-05	0.000107191	0.000165655	5.42447e-05	0.000180835	9.6505e-05	0.000137389	1.32379e-05	0.000223732	0.00029948	0.000609308	0.000280257	0.000156738	0.00017212	0.000120776
451	14	104307553	rs8005536	0.003	8.57934e-05	0.00485036	0.000295011	1.76025e-05	0.000468309	0.00483081	0.00343554	0.00719134	0.000114086	2.92539e-05	8.29627e-06	4.94514e-05	2.60568e-05	3.17525e-05	2.06493e-05	0.000166208	8.74083e-05	2.92322e-05	4.44266e-05	0.000152252	7.03923e-05	2.6345e-05	3.68894e-05	2.61375e-05	0.000197973	0.000522812	0.0210089	0.000382133	0.000285304	0.000352972	0.00013733
452	14	104198251	rs3742365	0.002	0.00255089	0.000135088	0.000535071	0.000903599	0.00398491	0.000267651	0.00418681	0.00319984	0.00178489	2.86091e-06	3.4964e-05	2.17272e-05	5.23727e-05	5.60324e-06	1.34379e-05	0.0004153	6.99012e-05	5.41073e-05	1.64837e-05	0.000210987	6.98678e-06	6.7665e-05	4.72572e-05	0.000250518	0.000292413	0.00387715	0.00422782	0.0013173	9.77516e-06	0.000420872	0.000308327
453	14	104261723	rs722637	0.002	0.0134575	0.00935097	0.0520005	0.0144255	0.0586933	0.010799	0.00388108	0.00108124	0.00840074	0.000371282	5.33028e-05	0.00031916	0.000687205	0.000229205	0.000185073	0.00165701	3.48708e-05	0.000445526	0.00044356	0.000204802	0.000178694	0.000303873	0.000477404	0.00159285	0.00448632	0.000581565	0.0435297	9.76399e-05	0.00589051	0.00586444	0.00251235
454	14	104305794	rs28533661	0.002	0.000233631	7.46995e-05	0.000967161	3.46708e-06	0.000806377	4.87119e-05	0.00277491	0.00498804	0.000304283	1.57999e-06	8.37463e-07	2.09582e-06	1.22283e-06	1.4191e-07	2.27941e-07	8.02521e-06	0.000107913	5.67205e-06	9.06002e-07	0.000171747	1.00822e-05	5.74172e-06	6.58957e-06	2.04485e-05	2.65194e-06	0.000614599	0.00997597	0.000229725	7.87144e-05	9.02247e-05	1.96481e-05
455	14	104251006	rs4900594	0.002	2.24933e-05	0.00791532	0.000355113	0.00209711	0.000716759	0.0086469	0.000952484	0.000881704	2.60522e-05	0.000108165	1.44468e-05	0.000126371	0.000188191	0.000174497	9.64916e-05	0.000469664	0.000296469	8.45566e-05	0.000210818	0.000307917	0.000146231	6.59389e-05	0.000109798	1.77725e-05	5.70901e-06	0.00086178	0.0201838	0.000838673	0.000576289	0.000682707	0.000246687
456	14	104273311	rs2368560	0.002	0.00039269	0.00227547	0.00531723	0.00202282	0.00957452	0.0020921	0.00742503	0.00393474	0.000656143	0.00238156	0.00154739	0.00311513	0.00282178	0.00198063	0.00182577	0.00279331	0.00270227	0.00351521	0.0032717	0.00431953	0.00214268	0.00326901	0.0037717	0.000450882	0.00295268	0.000371952	0.0136001	0.00021661	0.00222138	0.00221347	0.00172269
457	14	104319530	rs12897150	0.002	2.51002e-05	0.001573	0.000144287	0.000101081	5.77676e-05	0.000390023	0.00362155	0.000780491	4.60258e-05	1.16257e-05	3.67911e-06	1.42675e-05	2.09913e-05	1.18432e-05	9.77377e-06	3.98376e-05	9.05287e-05	1.39581e-05	1.6915e-05	0.000118761	7.06688e-06	9.31899e-06	1.65092e-05	3.66627e-05	6.29368e-05	0.000104406	0.00350007	8.65245e-06	0.000121645	8.58242e-05	1.28923e-05
458	14	104240998	rs11624184	0.002	0.00190478	0.00118186	0.00217055	0.00334737	0.00440896	0.00163319	0.00232028	0.0226815	0.00176726	0.0062643	0.00417986	0.00833961	0.00853083	0.00624164	0.00661996	0.00367318	0.0112281	0.0104032	0.0105452	0.0174856	0.00437873	0.00925119	0.0110307	0.000165266	0.00243305	0.000390494	0.00949818	0.00033758	0.00125888	0.00114987	8.06367e-05
459	14	104308920	rs8011137	0.002	9.60494e-05	0.00477932	5.10139e-05	8.87386e-05	6.83679e-05	0.00696704	0.00444185	0.00267215	7.4222e-05	3.22552e-05	8.51098e-06	3.25687e-05	3.57816e-05	2.75839e-05	1.70695e-05	0.000125825	4.25308e-05	3.50733e-05	3.44726e-05	6.15435e-05	2.63984e-05	3.19363e-05	3.85123e-05	4.23858e-06	0.000190698	0.00143861	0.0106211	0.00117373	4.57829e-05	5.04539e-05	2.46046e-05
460	14	104211180	rs7156834	0.002	0.00264419	0.00166921	0.00746405	0.000759307	0.0137904	0.00201042	0.00976418	0.0192565	0.00107042	0.000120783	0.000111734	0.00024996	0.000258423	0.000117099	8.36747e-05	0.000793427	0.000247675	0.000219278	0.00016556	0.000735501	0.000122679	0.000345442	0.000284226	0.000578051	0.00285795	0.000161756	0.0146353	0.000491235	0.00238986	0.00256164	0.0025296
461	14	104221806	rs11625740	0.002	0.000323619	0.00465837	0.00098049	0.000193963	0.00258626	0.00592494	0.000462802	0.0003925	0.000414092	0.000383385	1.0663e-05	0.000595041	0.000143629	0.000682137	0.000297546	0.000377024	0.000850035	0.000110147	0.000713078	0.000266889	0.00130521	5.71886e-05	0.000164597	4.0312e-06	0.000141378	0.000173975	0.0137008	0.000847781	6.76229e-05	0.000170124	6.87456e-05
462	14	104280734	rs2887282	0.002	0.00013616	0.00120318	0.000337603	5.96743e-05	0.000505208	0.00059253	0.00971015	0.000579022	0.000202482	3.68036e-05	8.74764e-06	5.18579e-05	5.12662e-05	4.49045e-05	2.65235e-05	6.10638e-05	9.09627e-05	3.09909e-05	4.88077e-05	0.000123134	5.15368e-05	2.73083e-05	4.34447e-05	1.24099e-05	0.000173009	0.000337764	0.000699312	0.000101848	0.000312614	0.000380572	0.000197819
463	14	104199580	rs8548	0.002	0.00124608	0.00477874	0.000330396	0.0195424	0.00396384	0.0067625	0.0200433	0.000578724	0.000610568	0.00277056	0.000467721	0.00264953	0.00292726	0.00181968	0.00190266	0.00056019	0.000797505	0.00347614	0.00352413	0.000904726	0.00136155	0.00283256	0.00371548	0.00100879	0.00368178	0.00035572	0.00994417	0.000107669	0.00249814	0.00250171	0.00106997
464	14	104266344	rs8020234	0.002	5.34528e-05	0.0024662	0.000114294	2.42268e-05	1.293e-05	0.00298554	0.00288706	0.00186884	5.21084e-05	1.46858e-06	5.45551e-08	9.42516e-06	7.41618e-06	5.43485e-07	5.11319e-06	2.41764e-05	3.71461e-05	5.99574e-06	8.69983e-06	6.56152e-05	8.25507e-06	5.03319e-06	9.05036e-06	9.76823e-06	5.52072e-05	0.000402095	0.00916168	0.000473047	0.000160915	0.000191847	2.50801e-05
465	14	104316486	rs28698555	0.002	0.00028853	0.0161813	0.000529278	0.00570594	0.000387383	0.0199306	0.00649089	0.000295307	0.000150844	8.45308e-05	1.3654e-05	7.46223e-05	0.00010457	5.36154e-05	5.73031e-05	3.27663e-06	0.000186072	0.00011188	0.000101739	0.000195295	2.20136e-06	8.05209e-05	0.000123842	9.10004e-05	0.000189338	0.000675186	7.89165e-05	0.000214467	0.00129902	0.0012885	0.00159424
466	14	104265663	rs4906372	0.002	0.000327136	0.00256822	0.000191999	0.00011219	0.000263007	0.00266394	1.3344e-05	0.0017211	0.000359376	1.1047e-05	8.33778e-06	1.88093e-05	2.5858e-05	1.37189e-05	1.29405e-05	5.20092e-05	0.000246389	1.49049e-05	2.5433e-05	0.000388554	1.77082e-05	1.15866e-05	1.97216e-05	1.47169e-05	0.000375359	0.000748573	0.00256601	0.000462707	0.000178419	0.000201063	0.000149592
467	14	104276049	rs12880821	0.002	0.000228089	0.00361492	0.000275434	0.000202989	0.000402709	0.00380436	0.00743066	0.00241759	0.00030444	3.46734e-05	1.73486e-05	5.78804e-05	3.38425e-05	2.90456e-05	2.93162e-05	0.000486366	0.000138779	6.02031e-05	5.43856e-05	0.000313926	4.33555e-05	4.80734e-05	6.61448e-05	3.53293e-05	0.000219447	0.000433967	0.00810754	0.000229171	0.000894328	0.00104342	0.000613488
468	14	104316033	rs12434686	0.002	0.000403754	0.001024	0.000332944	5.37515e-05	0.00132906	0.00110963	0.00812396	0.0140833	0.000408092	1.2023e-05	1.84981e-05	1.95526e-05	2.65762e-05	9.52344e-06	9.73805e-06	0.000335481	0.000121482	3.36806e-05	2.28556e-05	0.000317019	1.60812e-05	2.76048e-05	3.54759e-05	2.75897e-05	0.00030849	0.00329504	0.00475231	0.000328582	0.000767455	0.000906255	0.000830658
469	14	104273786	rs12886363	0.002	0.000124228	0.00131637	0.00120879	0.000750559	8.82968e-05	0.00209589	0.00519902	0.00202429	0.000161992	0.00104582	0.000310723	0.0012327	0.000961889	0.000850572	0.000733833	0.00314359	0.00266588	0.0014472	0.00143644	0.00543575	0.000923515	0.00140316	0.00170915	6.94499e-05	0.000949741	9.00133e-05	0.00210413	7.55768e-06	0.00109762	0.00131772	0.00155469
470	14	104293798	rs8016014	0.002	0.000162242	0.00501505	0.000348088	0.0026444	0.000155732	0.00704807	0.00019788	0.000319866	0.000193414	0.00385961	0.000474508	0.0037872	0.00241536	0.00310712	0.00302253	0.000322971	0.000954409	0.00387865	0.00533826	0.00104282	0.00304397	0.00312385	0.00395285	2.04788e-05	0.00182105	0.000155322	0.00345087	0.000331446	0.00017567	0.000244295	0.000170619
471	14	104299730	rs11160765	0.002	7.46059e-05	0.00614838	1.69282e-05	4.77373e-05	8.45955e-05	0.00864559	0.00041333	0.00231585	0.000132284	8.72999e-07	1.24027e-05	7.61682e-06	9.85223e-07	1.06034e-05	5.41698e-06	0.000368985	0.000274556	2.80426e-05	2.07246e-05	0.000572918	8.52765e-06	2.2484e-05	3.09927e-05	4.87723e-06	8.42675e-05	0.000486476	0.00404549	0.000627801	0.000267573	0.00034311	0.000151271
472	14	104306696	rs1040813	0.002	2.93339e-05	0.0157231	0.00030189	0.0264788	0.00167979	0.0191465	0.00156752	2.80105e-05	8.75602e-05	0.0135023	0.00206744	0.0161839	0.0109356	0.0123354	0.0142213	0.00238296	0.00367358	0.0173308	0.0212814	0.00546525	0.00672623	0.0130289	0.0197296	0.00046389	0.00378981	0.000123262	0.0206208	0.00024354	0.00340392	0.00315237	0.000491878
473	14	104233618	rs12879612	0.002	0.00510481	0.00328514	0.0116942	0.000715142	0.0053363	0.00441399	0.00346529	0.00336469	0.00509458	0.000240585	6.68809e-05	0.000194898	0.000330287	0.000122602	0.000163234	0.000852428	7.45803e-06	0.000302699	0.000282262	1.48872e-05	0.000101795	0.000242577	0.000351142	0.000144211	0.000318431	5.91166e-05	0.00405389	0.000214019	0.00123898	0.00137258	0.000606556
474	14	104263427	rs34066659	0.002	9.38608e-05	0.0102152	6.72666e-05	0.00199999	0.00120931	0.0121711	0.00434402	0.00225222	0.000134049	0.00051162	6.8644e-05	0.000646037	0.000631351	0.00061544	0.00043245	6.00945e-05	0.000799179	0.000425049	0.000968474	0.000912906	0.000746753	0.00033186	0.000516274	4.84579e-07	0.000400731	2.33096e-05	0.000407189	7.04979e-05	0.000263894	0.000344224	2.79229e-05
475	14	104281541	rs4900598	0.002	0.000107821	0.043096	0.000367782	0.0802805	0.000187222	0.0460833	0.00331464	0.000249889	7.01108e-05	0.0161721	0.00114249	0.0175794	0.0116746	0.0166603	0.0151212	0.00103229	0.000712426	0.0147148	0.0258602	0.00111373	0.00996116	0.00929364	0.0158267	2.30072e-05	0.00375359	0.000107995	0.0258253	0.000143772	0.000116954	9.24412e-05	6.15902e-05
476	14	104286380	rs2223937	0.002	0.0082778	0.00112617	0.0145087	0.00725321	0.00809653	0.00134822	0.00359157	0.0343917	0.00553862	0.000870954	0.000355962	0.00123071	0.000875188	0.000684012	0.000581513	0.00235387	0.000942592	0.00144019	0.00133515	0.00187419	0.00096929	0.00124573	0.00148324	0.000817765	0.00825446	0.00172163	0.0116459	0.000381158	0.00378223	0.00442428	0.00528257
477	14	104293533	rs12891399	0.002	1.32939e-05	0.00311956	5.05713e-05	7.20697e-05	4.48925e-05	0.000464082	0.000455645	0.0020076	5.67897e-06	0.00030986	0.000113581	0.00052008	0.000402849	0.000364062	0.00031935	0.000156711	0.000864845	0.000359604	0.000417925	0.00152129	0.000325549	0.000324345	0.000473307	1.29896e-05	0.000110816	0.00238677	0.0259472	0.00297267	0.000101567	0.00013901	9.30701e-05
478	14	104298836	rs8003653	0.002	0.00075524	0.0120249	0.00199506	0.000747886	0.00323841	0.0133533	0.00215938	0.00346066	0.000616721	4.82828e-05	8.61617e-05	6.91463e-05	0.000158832	2.76682e-05	5.47486e-05	9.09772e-05	0.000407153	0.000152318	8.03948e-05	0.00111178	3.5261e-06	0.00016526	0.000177676	0.000139511	0.000388833	8.81739e-05	0.0122345	0.000153296	0.00159925	0.00189274	0.000705127
479	14	104311465	rs1187416	0.002	0.00013433	0.00905614	0.000812112	0.00990932	0.0021552	0.0105858	0.00211567	9.86178e-05	9.40689e-05	0.000943698	0.000186943	0.00135442	0.00149776	0.000751886	0.0013485	1.47149e-05	0.00543396	0.0016426	0.00234678	0.00630053	0.000413079	0.00099531	0.00176426	5.46435e-05	0.000214666	3.81175e-05	0.0048812	6.83868e-05	0.000859875	0.00082029	0.00013517
480	14	104316055	rs7141473	0.002	0.000538519	0.00183093	0.00091497	0.000266136	0.0027175	0.00209857	0.00809968	9.32738e-05	0.000238061	2.07488e-05	1.03728e-05	2.8027e-05	1.92991e-05	1.57856e-05	1.3723e-05	0.000362011	1.57332e-05	4.05397e-05	2.86627e-05	4.33013e-05	2.4419e-05	2.87199e-05	4.11393e-05	0.000116222	0.000623723	0.00100347	0.00834623	0.000544969	9.70736e-05	0.000133878	6.6692e-05
481	14	104253336	rs35505672	0.001	3.05951e-06	0.00278071	0.00012149	3.29481e-05	5.81443e-05	0.00584614	0.000869874	0.00164991	1.98535e-06	1.61058e-05	9.88891e-06	2.61126e-05	3.72276e-05	1.80476e-05	1.59109e-05	4.44602e-05	0.000266155	2.032e-05	2.14328e-05	0.00035591	1.78558e-05	1.78668e-05	2.62563e-05	1.06036e-05	5.16952e-05	0.00022879	0.0111482	0.000272039	0.000153384	0.000194385	0.000174801
482	14	104269808	rs4906373	0.001	3.46194e-05	0.00584346	0.000100586	6.98143e-07	0.00048889	0.007305	0.00759895	0.0068575	1.04387e-05	2.21467e-05	2.87369e-06	2.26169e-05	3.08237e-05	2.55577e-05	1.1856e-05	1.76512e-05	4.39941e-05	1.04266e-05	1.85919e-05	8.32999e-05	2.90347e-05	1.02226e-05	1.37494e-05	1.91147e-05	0.00017244	0.00035248	0.011312	0.000615303	0.000302395	0.000310012	0.000185289
483	14	104281954	rs8018062	0.001	3.89845e-05	0.00914124	0.000180582	0.000252701	0.000169349	0.0111996	0.00217339	0.00135352	5.20434e-05	0.000118466	3.43601e-05	0.000169817	0.000142949	0.000117441	9.47833e-05	0.000172698	0.000337326	0.000125118	0.000163715	0.000491716	0.000144186	0.000104238	0.00015079	1.96761e-05	0.000255984	0.00019027	0.0046843	3.91202e-06	0.000332305	0.000386849	0.000289452
484	14	104293678	rs8015603	0.001	0.000176376	0.00636488	0.000524276	0.00417456	0.000277229	0.00886297	0.000127275	0.000602353	0.000163597	0.00305951	0.000680009	0.00369315	0.0029376	0.00310406	0.00253503	0.00111296	0.000518091	0.00344833	0.0041236	0.00109253	0.00225017	0.00294253	0.00398583	4.21349e-05	0.00336106	0.000249415	0.0108164	0.000300334	0.000544148	0.000612327	0.000299104
485	14	104297147	rs1475007	0.001	5.76917e-05	0.00326231	8.15066e-05	0.00423109	0.000114476	0.00489029	0.000235301	0.000108955	4.26596e-05	0.000226562	2.85869e-05	0.000224426	0.000234508	0.000203161	0.000178364	8.79923e-05	0.000180801	0.00022777	0.000332834	0.000205912	0.000130638	0.000191301	0.000277316	1.69359e-05	0.000236219	3.6041e-05	0.000540406	4.9083e-05	0.000108283	5.70547e-05	8.9664e-05
486	14	104300151	rs8005225	0.001	0.00233272	0.00610762	0.00504211	0.000220904	0.00122841	0.00674796	0.000917278	0.0171501	0.00441773	0.00017018	6.02832e-05	0.000202795	0.000159376	0.000128591	0.000122752	0.000515394	1.52205e-05	0.000241464	0.000271686	0.000102983	0.000188099	0.000219299	0.000310941	2.96233e-05	9.31667e-05	0.000173487	0.0133619	0.000143074	0.000915956	0.000990734	0.000461254
487	14	104300829	rs12880167	0.001	0.000655814	0.00979292	0.000875717	4.26336e-05	0.000582799	0.01224	0.00501662	0.00633092	0.000816009	0.000136008	3.00181e-05	0.000172873	0.000145617	0.000136701	0.000101741	0.00101185	4.02974e-05	0.000160932	0.00021053	6.30091e-05	0.000151501	0.000134712	0.000192264	7.26823e-05	0.000134399	0.000494791	0.0145335	5.55967e-05	0.00181636	0.00210251	0.000879481
488	14	104301714	rs12886840	0.001	0.000417888	0.00825384	0.000573779	0.000288635	0.000945298	0.0111129	0.000390038	0.00287412	0.000349703	1.92086e-05	1.16444e-05	2.27003e-05	2.78581e-05	4.55795e-06	1.56696e-05	0.000297026	9.03057e-06	5.34639e-05	4.3281e-05	6.1282e-05	1.23964e-05	4.77241e-05	5.80453e-05	1.03424e-05	6.14589e-05	0.000124056	0.00436765	0.000256178	0.000836525	0.0010398	0.000816425
489	14	104317045	rs10873539	0.001	7.64168e-05	0.00110784	7.60844e-06	0.000127231	4.54583e-05	0.00231311	0.00993481	0.000727089	7.00337e-05	3.72865e-06	3.30214e-06	1.8749e-06	1.1793e-05	1.74525e-06	3.69445e-06	0.000128251	9.76084e-06	1.0567e-05	8.05443e-06	2.65909e-05	3.76077e-06	9.80378e-06	1.24398e-05	1.91338e-05	2.32256e-05	0.000487735	0.0171522	0.000267616	0.000203728	0.000276392	0.000240169
490	14	104239697	rs876002	0.001	0.00189151	0.0189205	0.0132752	0.0015504	0.0100931	0.0212238	0.000420623	0.0055788	0.0020893	0.000322684	1.68732e-05	0.000487461	0.000167488	0.000576318	0.000347516	0.00113874	0.00163402	9.3275e-05	0.000684101	0.00118771	0.000566254	8.58679e-06	0.000116041	9.75328e-05	0.000371358	5.95936e-05	0.000818908	0.000133812	0.00162839	0.00211825	0.000765798
491	14	104289005	rs8021682	0.001	1.81985e-05	0.00492302	0.000113147	4.04549e-05	0.000152025	0.00293833	0.000437982	0.000571638	1.36956e-05	2.94659e-06	1.06145e-06	4.51575e-07	1.92084e-05	6.21763e-06	2.96551e-06	6.18738e-05	0.000109463	6.37001e-06	4.02564e-07	0.000113356	3.61202e-06	1.32935e-06	4.92414e-06	9.95284e-06	9.0865e-05	0.000608203	0.00402582	0.000351503	0.000161172	0.000154615	7.37631e-05
492	14	104291839	rs4900600	0.001	0.00110491	0.00249816	0.000884205	0.00230793	0.00120619	0.00297181	0.000442314	0.00251314	0.00349224	0.000247208	4.81707e-05	0.00022508	0.000321721	0.000168532	0.00019051	0.000185184	0.000819365	0.00032867	0.000396972	0.00103872	0.000118414	0.000290883	0.000404364	5.17677e-05	0.000590186	1.43608e-05	0.00207578	9.10794e-05	0.000486774	0.000578918	0.000387449
493	14	104255083	rs11160762	0.001	0.00637056	0.0027199	0.00372437	0.000659355	0.00788805	0.0031154	0.0171617	0.0213143	0.000266626	0.000235596	0.000153695	0.000263314	0.000287867	0.0001588	0.000152732	0.00292048	0.000384168	0.000459181	0.000351693	0.00033121	0.000219059	0.000427719	0.000490421	0.000483468	0.000563447	0.000204539	0.00746775	0.000262179	0.00284715	0.00262875	0.000442015
494	14	104256932	rs4906371	0.001	0.00031002	0.00780149	0.000604524	0.000539418	0.000408344	0.00794108	0.00457313	0.00264681	0.000571703	8.679e-05	3.83639e-05	0.000122174	0.000113068	7.08089e-05	6.42451e-05	0.000498497	0.000160342	0.000114164	0.000114244	0.000328334	9.66234e-05	0.000101761	0.000140546	5.62774e-05	0.000517901	0.00136138	0.00677007	0.000493897	0.000843246	0.000954881	0.000503474
495	7	86427626	rs12704290	0.637	0.00160067	0.0170683	0.00158887	7.62474e-05	0.000623765	0.0268967	0.00430422	0.0417137	0.00120324	2.88824e-05	8.6558e-06	6.00528e-06	3.0518e-05	3.44685e-06	7.24811e-06	0.000154003	2.76916e-06	3.11231e-06	2.48883e-05	7.89922e-06	4.37103e-05	2.31169e-05	2.76786e-05	2.68576e-05	0.00599117	0.0175947	0.054702	0.0104913	9.78131e-05	0.000158981	9.82273e-05
496	7	86420126	rs13230421	0.242	0.00150392	0.0183719	0.000892958	5.93405e-05	0.000310978	0.0219119	0.00084282	0.029736	0.00200533	8.73315e-05	2.40449e-05	0.00011334	0.000133011	9.73919e-05	6.61592e-05	0.000385736	0.000162799	8.48983e-05	0.000125811	0.000316327	0.000126232	7.44843e-05	0.000101122	6.95436e-08	4.23701e-05	2.20928e-05	0.02487	0.000518314	0.000156804	0.000178515	0.000126394
497	7	86422141	rs12704289	0.112	0.000692669	0.00717778	0.00299206	0.000825533	0.00296101	0.00833842	0.00126728	0.00103909	0.000437273	7.00608e-05	7.17456e-06	9.14903e-05	4.2977e-05	8.82207e-05	5.37087e-05	0.000491146	7.57523e-05	4.28224e-05	0.000114771	0.00013555	0.000130808	3.99295e-05	6.21236e-05	6.56757e-05	0.000152589	6.64839e-05	0.00313666	6.51027e-05	0.000585739	0.000612069	0.000516171
498	7	86403263	rs6943762	0.004	0.0132107	0.00938351	0.0295374	0.000899623	0.0192733	0.0110506	0.00611626	0.0183727	0.00927456	5.27835e-05	4.85594e-05	5.9333e-05	0.000191522	7.66858e-05	6.23248e-05	0.000969131	0.00180297	3.85621e-05	0.000145858	0.00191123	0.000100393	4.19908e-05	2.13976e-05	0.00026082	0.000327287	0.000269553	0.0140223	8.77436e-05	0.00177778	0.00239117	0.00110122
499	7	86412221	rs35274762	0.002	7.2454e-05	0.00577828	4.66644e-05	0.00458811	6.90753e-05	0.00775357	0.00107382	0.000182516	5.64149e-07	0.0109157	0.00187835	0.0152015	0.00927146	0.0110414	0.0143027	0.000958705	0.0180783	0.0125186	0.0197609	0.0207694	0.00758045	0.00802108	0.0121532	7.00471e-06	0.00263477	4.25177e-05	0.00800271	5.81748e-05	0.000455135	0.000572922	0.000348121
500	7	86447945	rs10268818	0	7.35808e-05	0.00596228	0.000515647	0.00163763	0.0037686	0.00597656	0.000532832	0.000138972	0.000163792	8.01594e-05	1.59407e-05	0.000148271	9.41802e-05	8.92365e-05	5.03525e-05	0.000549033	0.000330986	4.64367e-05	8.9189e-05	0.00036696	0.000306541	2.85982e-05	6.48086e-05	9.74521e-06	0.00010972	0.000426137	0.00652099	0.000705238	6.79866e-06	4.88432e-05	0.000124083
501	7	86433653	rs1468413	0	0.00058292	0.00933556	0.00708419	0.00403652	0.0508726	0.0100633	0.00138121	0.000642221	0.000220716	0.00105337	0.000224014	0.00110115	0.000896007	0.00094912	0.000875308	0.0013985	0.00325639	0.00115897	0.00150968	0.00373903	0.00069871	0.000964398	0.00135361	2.95495e-05	0.000581229	0.000241551	0.0136643	0.000183243	0.00121499	0.00145976	0.000800771
502	7	86459347	rs13230321	0	0.000808805	0.00818797	0.000261463	0.0066676	0.000399906	0.00922662	0.000469938	9.04603e-05	0.000456372	0.000827816	0.000271161	0.000710237	0.0015896	0.000655287	0.00075257	0.00149616	0.000616393	0.00107448	0.000871161	0.00109083	2.67578e-05	0.000852648	0.0011414	9.9758e-06	0.000230962	0.000124271	0.0039151	0.000248001	0.00102808	0.00112306	0.000211921
503	5	60620980	rs7701440	0.123	0.000363135	0.0108156	0.00106017	0.00938756	0.000126997	0.0134832	0.00204659	0.000869136	0.000383041	0.00969648	0.00387288	0.0135871	0.00946045	0.00920076	0.0106909	0.00352133	0.0162455	0.0140636	0.0149267	0.00965035	0.00557235	0.0106666	0.0155877	0.000453399	0.00325082	5.85673e-05	0.0040476	4.1234e-05	0.00345124	0.00353773	0.000980737
504	5	60614879	rs4132385	0.118	0.00451813	0.0112975	0.0127556	0.0158061	0.0207554	0.0137176	0.020497	0.00904778	0.00214881	0.000516422	0.000288248	0.000979509	0.000232914	0.000767224	0.000732375	0.00168875	0.0010748	0.000690592	0.000949875	0.00286147	0.000769753	0.000898927	0.00100977	0.00119684	0.00195919	0.000176135	0.0224984	7.03149e-05	0.00384421	0.00350612	0.00189472
505	5	60598543	rs4391122	0.101	0.00332905	0.00594017	0.0061961	0.000591481	0.00341311	0.00679822	0.00410383	0.00834379	0.00258982	9.51132e-05	0.000117342	0.000165746	8.19131e-05	6.14725e-05	7.85647e-05	0.00438006	0.000364608	0.000263557	0.000138606	0.000859317	7.65063e-05	0.000232336	0.000310931	0.000372634	0.000998788	0.000170791	0.0183604	0.000494587	0.00395517	0.0046134	0.00231936
506	5	60642347	rs6449528	0.099	0.00345711	0.00116922	0.00119773	0.000435044	0.00260293	0.00119418	0.000985727	0.00812951	0.00477362	0.000518428	0.000223156	0.000475278	0.000938082	0.000306526	0.000431029	0.000498941	0.00264537	0.000712161	0.000920899	0.00213846	0.000456776	0.000551183	0.000754416	8.85702e-05	6.10552e-05	7.96726e-05	0.00735806	0.00030099	0.000596233	0.000521056	5.39962e-05
507	5	60642595	rs4604142	0.085	0.00659257	0.000120196	0.0262156	0.0106978	0.0657368	0.00042918	0.000125449	0.0170369	0.00203389	0.00442123	0.00114739	0.0045101	0.00598185	0.00323225	0.00371508	0.00184708	0.00263064	0.00608487	0.00794974	0.00062447	0.00278684	0.00429498	0.00619845	0.000795623	0.0052828	0.000136961	0.00346533	0.000780794	0.00450955	0.00474991	0.000702923
508	5	60649468	rs7724551	0.067	0.00348018	0.0102059	0.00632542	0.000956241	0.00240848	0.0127495	0.00434377	0.000569918	0.0049533	0.000145425	6.95871e-05	0.000165706	0.00023225	6.90897e-05	0.000132352	0.00334821	0.000308019	0.000280697	0.000237291	0.000574202	5.69436e-05	0.000205083	0.000329553	0.000133351	0.000503032	0.000939633	0.0174431	0.000845045	0.00312074	0.00372421	0.00104621
509	5	60731458	rs7709645	0.05	0.000100074	0.00593306	0.000462342	0.0335539	0.00032942	0.00817325	0.000288805	5.00381e-05	9.09701e-05	0.00451026	0.000282121	0.00442162	0.00561736	0.00438281	0.00419136	0.00029308	0.000216873	0.00429263	0.00778109	0.000228303	0.00189155	0.0028818	0.00461892	0.000300689	0.00146829	1.95653e-05	0.00543713	8.47839e-05	0.000441175	0.000189189	0.000120232
510	5	60601434	rs4583848	0.047	0.0022465	0.013325	0.00676708	0.000307116	0.00912688	0.0165165	0.00228509	0.0193184	0.00141697	0.000132227	0.000112513	0.000149058	0.000272672	7.13977e-05	0.000113414	0.000415349	0.00166869	0.000230835	0.000192805	0.00378109	8.12542e-05	0.000202334	0.000276818	6.95863e-05	4.14824e-05	0.000150102	0.00907755	9.2763e-05	0.00110081	0.00142927	0.000954252
511	5	60727990	rs10939902	0.044	0.0282011	0.00421117	0.0505538	0.0355183	0.0295931	0.00466369	0.0072756	0.0113476	0.0222589	0.000413015	2.0801e-05	0.000375526	0.000502825	0.000268399	0.00017686	0.000180133	0.00099559	0.000595478	0.00027639	0.00161585	2.87076e-05	0.000310092	0.00045844	0.00198671	0.00806284	0.000478863	0.00265346	0.000616382	0.000693463	0.000388093	0.00064072
512	5	60660942	rs13170135	0.041	0.00032959	0.00659567	0.000177433	0.000145032	0.000127187	0.00762117	0.000184342	0.000322781	0.000382094	4.51891e-05	1.17618e-05	5.72769e-05	5.41644e-05	4.361e-05	3.34331e-05	0.000293905	0.00011914	4.45631e-05	6.2596e-05	0.000174567	5.93717e-05	3.64322e-05	5.63374e-05	3.10907e-06	1.85946e-05	0.00107813	0.00512308	0.000568659	0.00028341	0.000321555	0.000126065
513	5	60589739	rs4546329	0.038	0.00239453	0.00734641	0.0118926	0.00150405	0.00928098	0.00839251	0.00323807	0.00521343	0.00277294	0.00119433	0.000420919	0.00141945	0.00144219	0.00101139	0.000956972	0.00572262	0.002369	0.00165311	0.00158434	0.00456549	0.000842928	0.00136983	0.00194992	5.77944e-05	0.000350727	9.09511e-05	0.00513534	0.000247591	0.000208888	0.000319365	0.000474311
514	5	60660401	rs13169711	0.038	4.4829e-05	0.000555068	0.000188029	0.000245068	0.000322656	0.000405043	0.000406839	0.000550365	2.48204e-05	1.5032e-05	2.00071e-05	4.15882e-06	1.13153e-05	2.49371e-05	7.74837e-06	0.000442079	0.000221639	3.05017e-05	1.02639e-05	0.000389096	2.76931e-05	2.80037e-05	3.89221e-05	3.11114e-05	9.1603e-05	1.40853e-05	0.00698242	9.21003e-05	3.17153e-05	6.46152e-05	3.63318e-05
515	5	60643513	rs6449529	0.036	5.32309e-05	0.0025914	0.000117112	6.52107e-05	0.000109051	0.00153768	0.00240674	0.000308196	6.0084e-05	6.08443e-05	7.71362e-06	6.21504e-05	5.53669e-05	5.4432e-05	3.73295e-05	0.000118998	5.83293e-06	5.42114e-05	7.21095e-05	1.88022e-05	5.47501e-05	3.92083e-05	6.51347e-05	1.73154e-05	0.000146177	0.000312246	0.00494853	0.000611145	0.00014525	0.00011518	8.55341e-05
516	5	60754419	rs1986252	0.03	2.45008e-05	0.00106673	2.23755e-05	0.000233341	0.000154344	0.00217167	0.00359786	0.00120552	2.72463e-05	0.000115321	3.26234e-05	0.000163459	0.00013702	0.000135601	0.000100276	0.000279791	0.000158971	0.000141268	0.000181894	0.000331676	0.000158622	0.000110993	0.000166059	1.74196e-05	8.51564e-05	0.000401921	0.00451902	7.98902e-05	0.000451431	0.000485642	0.000367913
517	5	60774227	rs1374043	0.009	0.00176919	0.0127267	0.00336476	0.00581918	0.00353103	0.0144573	0.00152894	0.000289854	0.00120354	0.000576509	8.97034e-05	0.00052709	0.00075239	0.000466758	0.000373437	0.0013618	8.5654e-05	0.000580662	0.000666681	0.000118591	0.000313451	0.000407026	0.000649624	0.000106995	0.000847977	0.000197752	0.00811809	0.000456074	0.00107713	0.00114307	0.00052903
518	5	60826956	rs6879809	0.008	0.000192485	0.00857315	0.00106557	0.00527685	0.00266768	0.0110378	0.0153092	3.68669e-05	0.000140751	6.27898e-05	1.30007e-05	6.33858e-06	0.000168332	2.40426e-05	5.23822e-05	0.00025955	0.000396088	7.46104e-05	2.25119e-05	0.000586521	0.000333323	5.29224e-05	6.94348e-05	0.000123628	2.45841e-05	6.49584e-05	0.000430852	7.82722e-05	0.00172987	0.00157131	0.00083728
519	5	60742205	rs10041978	0.008	3.13028e-05	0.00114971	1.47237e-05	0.000759893	0.000441418	0.00102776	0.000291164	0.000428072	3.53351e-05	0.000246388	7.5141e-05	0.000357969	0.000144537	0.000266073	0.000261309	0.00100289	0.00164412	0.00038449	0.000446947	0.000855703	0.000166393	0.000308853	0.000487257	9.44952e-06	0.000130509	6.4692e-06	0.00282183	4.4456e-05	0.000437588	0.000554892	0.000129039
520	5	60786880	rs7732234	0.007	0.000365951	0.0157218	0.000848515	0.000734948	0.00452879	0.0194179	0.000404308	0.00380249	0.00021871	6.34645e-05	5.82557e-05	2.99867e-05	6.07455e-05	0.000246193	2.68905e-05	0.00101772	0.000963608	0.000242873	1.73226e-07	0.00348175	0.000935125	0.000216556	0.000284308	2.04578e-05	7.02892e-05	2.85546e-05	0.00706038	0.000276898	0.000718934	0.000901602	0.000324079
521	5	60586625	rs4352559	0.006	0.0280807	0.00208445	0.0152016	0.00607408	0.00739336	0.00220101	0.00258787	0.0139169	0.0314036	0.00176602	0.00049925	0.00209129	0.000618756	0.00115269	0.00120164	0.00839732	0.000202449	0.00315868	0.00218111	0.000153655	0.0012153	0.00244711	0.00329473	0.00119213	0.00834633	0.000488573	0.00631247	0.000585311	0.00472322	0.00530004	0.00030129
522	5	60624958	rs11954859	0.006	0.000115314	0.000349522	0.000545196	0.00828936	6.91898e-05	0.000467654	0.00444966	0.000918329	0.000557618	0.0198056	0.0110632	0.0258716	0.00710472	0.0220551	0.022337	0.0069326	0.00871207	0.0203504	0.0225528	0.0103413	0.02135	0.0195501	0.0230027	0.00376542	0.00675672	0.00113861	0.020153	0.00112158	0.00953992	0.00875807	0.00193538
523	5	60720682	rs12188627	0.006	4.18189e-05	0.00857841	9.01734e-05	0.000248897	4.50239e-05	0.0099701	4.48525e-05	0.00899041	9.57956e-05	0.000100377	2.85985e-05	0.000118123	0.00012498	9.00584e-05	9.44874e-05	0.000142576	0.000183953	0.000100173	0.000147678	0.000167714	9.51262e-05	7.68319e-05	0.000129679	1.23845e-05	0.000112097	0.000224077	0.0064567	4.09363e-05	0.000376146	0.000390705	4.89997e-05
524	5	60615886	rs6890684	0.005	0.00550752	0.00154049	0.00173564	0.000418552	0.000952192	0.0023325	0.0030556	7.39098e-06	0.0041087	0.000238299	0.000195649	0.000361464	0.000236645	0.000202653	0.000139191	0.00228904	0.000713358	0.000438556	0.000297761	0.00146008	0.000175754	0.000416254	0.00047057	0.000247228	0.00157686	0.00161793	0.000372916	0.000846116	0.00184534	0.00162245	0.000847289
525	5	60621839	rs4700418	0.005	1.26846e-05	0.011079	0.000725944	0.00134018	0.0104329	0.0154257	0.00181444	0.000274353	6.99037e-05	8.3704e-05	1.8854e-06	1.71468e-05	5.09713e-05	0.000133229	5.37967e-06	0.000301863	0.00954108	2.47475e-05	6.03436e-05	0.00732846	0.000370474	3.68116e-05	2.75491e-05	1.86983e-05	0.000159844	4.77343e-05	0.0165079	0.00040022	0.000609243	0.000609865	0.000153737
526	5	60843706	rs6898746	0.003	0.000120286	0.000514924	0.000504147	0.00219713	0.00134806	0.000839859	0.00166555	0.00212766	3.82406e-05	0.000487844	0.000106141	0.000620951	0.000622739	0.000546952	0.000479669	0.000389166	0.000707728	0.000568165	0.000800159	0.000947874	0.000374679	0.000425126	0.000672162	1.17192e-06	0.000494892	1.64134e-05	0.000125915	0.000119164	0.000270627	0.000392772	0.000355286
527	5	60765587	rs6895046	0.002	0.00154302	0.00363562	0.00186145	0.00178667	0.00181391	0.00516486	0.00178193	0.0360185	0.00158034	0.000537418	0.00022581	0.000616503	0.000846641	0.000468118	0.000470408	0.00116402	0.000287231	0.000781571	0.000835107	0.00075384	0.000433032	0.000698849	0.00087145	1.81797e-06	0.000671342	0.000415472	0.0236382	0.000976623	0.000241679	0.0003478	0.00022702
528	5	60751467	rs10939903	0.001	0.00385956	0.000197187	0.00356905	0.0155101	0.000871256	4.55193e-05	0.00586733	0.0263171	0.00566241	0.00132991	0.000971559	0.00170202	0.00256998	0.00115485	0.00116396	0.000307813	0.0105407	0.00215418	0.00191667	0.0159893	0.000746253	0.00188355	0.00221926	0.00036634	0.00234969	0.00188118	0.0114043	0.000707365	0.00137623	0.00113248	0.00080936
529	5	60807734	rs1445976	0.001	0.000484463	0.0159456	0.00164359	0.000237464	0.00866183	0.0189496	0.0069275	0.00060821	0.000231334	0.000258334	9.41756e-06	0.000318741	0.000148915	0.00036502	0.000183107	0.000112207	7.67421e-05	0.000143122	0.00043579	0.000291993	0.000497916	0.000107365	0.000181082	3.32762e-05	0.000228013	6.77963e-05	0.00468791	6.26501e-05	0.000579716	0.000650354	0.000485182
530	5	60800336	rs10223052	0.001	0.00379513	0.00114023	0.00397016	0.00336041	0.00037092	0.00144422	0.000156552	0.000650909	0.00267603	0.000123883	5.03991e-06	0.000110329	0.000419413	0.000137859	9.37134e-05	0.000219678	0.000296447	9.07467e-05	0.000200788	0.000674831	7.9601e-05	6.61606e-05	0.000102841	3.48401e-05	0.000141737	0.000299433	0.00903663	0.000901567	0.000219889	7.44667e-05	0.000102162
531	5	60807886	rs2053694	0.001	0.000384509	0.010911	0.000814035	0.0168547	0.000948451	0.0135241	0.000597709	0.000121743	0.000164828	0.00222608	0.000316444	0.00216745	0.00297991	0.00219798	0.00182906	0.00132633	0.000198432	0.00245679	0.003325	0.000414704	0.00127712	0.00182425	0.00259797	3.62915e-05	0.00126124	0.000150575	0.0156659	0.000371776	0.00048721	0.000559606	0.000268249
532	5	60733933	rs7720894	0.001	0.00010572	0.00345813	0.000796542	0.00149401	0.0101098	0.0044786	1.69682e-05	5.20574e-05	7.13801e-05	0.000108962	1.40066e-05	0.000104416	0.000500016	0.000132104	9.27309e-05	9.15872e-05	0.00106379	0.000106228	0.000196253	0.00144558	2.89497e-05	6.83407e-05	9.43178e-05	4.286e-06	1.8094e-05	1.32072e-05	0.00295688	5.8993e-05	3.5278e-05	2.15536e-05	5.79639e-05
533	5	60696323	rs72761442	0.001	0.0139168	0.00882439	0.0486195	0.0271608	0.0579349	0.01023	0.0027971	0.00048821	0.00758694	0.000305652	8.20586e-05	0.000437369	0.00142257	0.000337597	0.000239208	0.000140008	0.000905624	3.62415e-05	0.0007872	0.00124793	0.000543633	9.16244e-05	0.000153542	0.0011393	0.00204759	6.80613e-05	0.0139323	0.000248932	0.00289434	0.00282215	4.13209e-05
534	5	60736949	rs7719676	0	0.00336651	0.00399674	0.00278436	0.000202021	0.00180904	0.00493693	0.00473849	0.00218126	0.00336481	6.19078e-05	1.19408e-05	7.20779e-05	7.05307e-05	5.55009e-05	3.93915e-05	0.000309699	9.85579e-05	5.34912e-05	8.63523e-05	0.000143435	9.81063e-05	4.42835e-05	6.74049e-05	7.01826e-05	1.83424e-05	0.000471469	0.00577843	0.000349049	0.000554401	0.000449494	0.000180263
535	5	60563907	rs12523278	0	0.00360739	0.0035646	0.00496661	0.000752931	0.00487198	0.00488878	0.00830337	0.0020908	0.00405804	0.000240454	0.000386337	0.000345374	0.000317637	0.000335954	2.24411e-05	0.00509222	0.00537958	6.85528e-05	0.000164635	0.0112209	0.000453876	9.34489e-06	0.000323527	6.8231e-05	0.000103703	0.000387027	0.010561	0.000252453	0.00142431	0.0017065	0.000285111
536	5	60748021	rs62368667	0	4.83945e-05	0.0502985	0.000502482	0.00133687	0.00358776	0.0601927	0.00069116	0.000609651	4.34881e-05	0.00454853	0.00203009	0.00683569	0.00799127	0.00537958	0.00532036	0.000304362	0.0613846	0.00591028	0.00883486	0.0932448	0.00399499	0.00460931	0.00666209	4.29823e-05	0.00144587	1.49955e-05	0.0206714	0.000430881	0.00017934	0.000262005	0.000185519
537	18	52750688	rs11874716	0.093	0.00529799	0.016501	0.00396363	0.00280262	0.00442334	0.0200321	0.00092962	0.00234919	0.00457939	0.00141618	0.000573949	0.00136674	0.0016954	0.000783706	0.00101523	0.00270432	0.000620632	0.00237053	0.00169948	0.000458295	0.000614061	0.00212101	0.00255107	0.000137132	0.00258082	0.00117999	0.00925064	0.00130299	0.00180946	0.0020298	0.000910597
538	18	52752017	rs12966547	0.09	0.000109181	0.00196407	0.00370054	0.000944018	0.000605047	0.00237951	0.000352661	0.000523041	0.000432052	0.00102303	0.000139253	0.00102949	0.0020713	0.000884861	0.000985066	0.00016927	0.000913133	0.00112335	0.00195046	0.00119752	0.000587496	0.000666272	0.00114062	5.88566e-05	0.000789249	3.83193e-05	0.00455116	0.000107537	0.000330385	0.000312414	5.35147e-05
539	18	52751297	rs35360904	0.087	0.0037181	0.00156774	0.0070329	0.000209742	0.00944035	0.00114158	0.00922507	0.00101329	0.00275746	6.40757e-05	2.49952e-05	5.2853e-05	0.00017158	5.48203e-05	4.4269e-05	0.000970752	0.000133531	6.56779e-05	9.27842e-05	0.000266053	5.46537e-05	5.36457e-05	7.88015e-05	3.44149e-05	8.31345e-05	0.000884263	0.012036	9.16505e-05	0.000287179	0.000291275	0.000701089
540	18	52751708	rs12969453	0.081	0.00273846	0.0105049	0.0262387	0.00640791	0.0615242	0.0128243	0.000202001	0.000204029	0.000749262	0.000199565	1.83163e-05	0.000263541	7.58953e-05	0.000275686	0.00018318	0.000320292	0.00361124	9.62773e-05	0.000410765	0.00298548	0.00036403	5.74432e-05	0.000126666	7.07029e-05	7.79103e-05	3.51388e-06	0.00552413	3.87151e-06	0.000128445	0.000143171	0.000229817
541	18	52752700	rs4801131	0.07	0.00162234	0.00516844	0.00161095	0.000537417	0.00558574	0.00611937	0.0001707	0.00228385	0.0027121	2.86867e-05	9.21189e-06	1.03847e-05	7.97326e-05	3.28327e-05	2.52074e-06	0.00149539	0.000722752	8.46686e-05	1.83959e-06	0.000909793	5.89853e-05	6.4322e-05	0.000108468	2.12294e-05	0.000311499	0.000168246	0.00300789	0.000212928	0.00111407	0.00137308	0.000340897
542	18	52747689	rs4128242	0.07	0.0011108	0.00160696	0.00230405	0.00579102	0.000345863	0.00185765	0.00488973	0.000997109	0.000950591	0.00239709	0.000464765	0.00248183	0.00210809	0.00160168	0.00204151	0.00119812	0.00055389	0.00308555	0.00329669	0.000862133	0.00116943	0.00235051	0.00346838	0.000105793	0.000165066	0.000333199	0.003714	0.000202097	0.000826739	0.0010453	0.000634901
543	18	52747871	rs4131791	0.07	6.05988e-06	0.00427492	0.000284872	0.000461377	0.000317769	0.00419754	0.00679491	0.000218069	2.93339e-05	0.000262033	6.39829e-05	0.000348246	0.000263498	0.000277674	0.000212252	0.00084207	0.000296666	0.000241426	0.000357885	0.000459535	0.000288684	0.00022684	0.000347824	3.53323e-05	1.82982e-05	0.000607204	0.00508603	0.000237577	7.54409e-05	9.38401e-05	0.000202881
544	18	52750469	rs4309482	0.07	0.00134229	0.000844568	0.00104599	0.00166784	0.00030064	0.00202841	0.00509242	0.000482343	0.00233147	0.000589385	6.31735e-05	0.000782632	0.000526343	0.000560093	0.000536936	0.000492144	0.00257033	0.00073222	0.000891434	0.00423349	0.000521748	0.000575937	0.000814865	9.20079e-05	0.000578292	2.21515e-06	0.00793004	0.000273065	0.000852084	0.000886532	0.000380983
545	18	53408187	rs28758902	0.017	0.000126895	0.00742063	0.0016001	0.000438385	0.00190808	0.00978765	0.00133206	0.000431545	0.000461983	0.000132831	9.12989e-05	0.000177679	0.000340245	0.000125822	0.000148023	0.000122125	0.0028791	0.00018028	0.000237119	0.00519564	8.53009e-05	0.000145247	0.000223538	1.06245e-05	0.000113372	0.000206709	0.00132245	0.000189309	5.98109e-05	8.77129e-05	6.15176e-05
546	18	53554733	rs144158419	0.016	9.93828e-05	0.00110707	0.000332163	0.0005875	0.000837006	0.00159603	0.00079737	6.69723e-05	2.77767e-05	2.14026e-05	5.52364e-06	2.28049e-05	5.50782e-05	1.4066e-05	2.61586e-05	4.35462e-05	0.000156241	2.8435e-05	4.35223e-05	0.000222172	1.35216e-05	2.25769e-05	2.69342e-05	7.6837e-07	0.000264883	0.000376752	0.00521424	0.00102359	0.000116787	0.000150811	8.15224e-05
547	18	53556874	rs148652326	0.015	0.000170671	0.00371084	0.000489747	0.00086636	0.000305464	0.00817895	8.0571e-05	0.000337642	0.000114676	0.000131474	7.47172e-06	0.000185694	7.0811e-05	0.000234235	9.39139e-05	3.70962e-05	0.000229752	4.9207e-05	0.000208129	0.000173761	0.000420877	2.28272e-05	6.2064e-05	5.26212e-06	9.11485e-06	7.37589e-05	0.0116801	0.00024373	0.000114235	0.000146515	0.000114229
548	18	53533189	rs72934570	0.005	0.0135123	0.000977084	0.0159261	0.0209535	0.0258496	0.000864603	0.00483301	0.00728028	0.015439	0.00127143	0.000336818	0.00162947	0.00193654	0.00108055	0.00131322	0.000990745	0.00670978	0.00185471	0.00228621	0.00894004	0.000892532	0.00130314	0.00195437	0.000128977	0.000343606	0.00120223	0.0142806	0.00129202	0.000897836	0.00026577	0.000273846
549	18	53200117	rs9636107	0.003	0.0147843	0.0108444	0.0584089	0.00706666	0.0418863	0.0121171	0.00224705	0.0245316	0.014801	0.000823565	0.000157398	0.000822655	0.000921044	0.000553312	0.000455496	0.000217281	0.000218869	0.0012472	0.0012488	0.000204878	0.000663408	0.000877125	0.00102871	0.000927362	0.00441611	0.000117184	0.0188343	0.000152771	0.00165484	0.00197197	0.00116766
550	18	53538869	rs72934577	0.002	1.55293e-05	0.000718102	0.000128883	0.00175912	1.0632e-05	0.000814438	0.00594774	6.71633e-05	2.38298e-05	0.000948813	0.000153272	0.00125305	0.00104226	0.00141951	0.000924453	0.000614624	0.00154244	0.000947636	0.00185956	0.000607163	0.00113434	0.000791869	0.00114829	8.08638e-05	0.000223844	5.61663e-06	0.0050448	2.86724e-05	0.00100522	0.000863831	0.000316451
551	18	53567855	rs72934600	0.002	0.00292694	0.00747243	0.011441	0.0174968	0.00566062	0.00986703	0.000638913	0.0017546	0.001815	0.0019919	0.000325212	0.00188093	0.00268132	0.00145031	0.00145377	0.00121716	0.000336347	0.0024115	0.0030641	0.000173013	0.00116242	0.00186107	0.00254921	0.000288484	0.00219429	0.000121851	0.000156924	0.000164424	0.00198574	0.00221465	0.00103213
552	18	53565193	rs72934598	0.002	0.000618301	0.00638771	0.0193724	0.00609736	0.0273679	0.00725437	0.0125939	0.00173624	0.00029901	0.00051907	0.00018966	0.000598006	0.000684674	0.000471188	0.000463764	0.00299166	0.000336481	0.000766216	0.000789263	0.00130603	0.00039343	0.000688202	0.000898906	0.00033798	6.80992e-05	0.000244251	0.0102635	4.50537e-05	0.00199149	0.00182271	0.0015919
553	18	53550937	rs72934586	0.001	0.00544853	0.0100189	0.0168623	0.000703238	0.01903	0.0114505	0.000707809	0.00442295	0.00487957	0.000265846	0.000205526	0.000461153	2.12751e-05	0.000646358	0.000224539	0.00198485	0.00397864	0.000619645	0.000681799	0.00140995	0.00101836	0.000556702	0.000682504	7.46649e-05	0.00061923	0.000114108	0.00130355	0.000273531	0.00148812	0.00202902	0.000510465
554	18	53584013	rs72936324	0.001	0.00139192	0.00970884	0.00279577	0.000165387	0.00305559	0.0115493	0.00142762	0.00210067	0.00105069	0.00024541	0.000139713	0.000239534	0.000412944	0.000143522	0.000170248	0.00108362	0.00010823	0.000366864	0.000308758	0.000659492	0.00015148	0.000346722	0.000414729	2.68338e-05	0.000352269	0.000512877	0.00684017	0.000528255	0.000426734	0.000656327	0.000569436
555	11	133852684	rs4936215	0.067	0.00380902	0.00110337	0.0125827	0.00894834	0.0156189	0.00141309	0.00681996	0.0273972	7.83801e-06	0.000667714	0.00013126	0.000839144	0.000396892	0.000656983	0.000261214	0.00539342	0.00026816	0.00123489	0.000920489	0.000540697	0.000535835	0.00131678	0.00141277	0.00129106	0.00375935	0.000718471	0.00756271	0.000636391	0.00420891	0.00405157	0.00426471
556	11	133841034	rs11223651	0.051	4.38783e-05	0.000139441	3.57553e-05	0.00013096	0.00197975	0.000212405	0.00352922	0.00114997	1.35116e-05	0.000508144	0.000228722	0.000606931	0.000520495	0.000334896	0.000365714	0.000812113	0.000519549	0.00068392	0.000617808	0.000918523	0.000317996	0.000603559	0.000855727	0.000486726	0.000487284	0.000265036	0.00289232	0.000218101	0.00163991	0.0015916	0.000750095
557	11	133842973	rs11223656	0.05	0.000767699	0.00247359	0.0018301	0.000356066	0.00506427	0.00305533	0.0038377	0.000508987	0.000295605	6.43218e-06	7.72528e-06	1.18245e-05	3.69384e-05	5.08846e-06	6.23841e-07	0.00013766	8.64791e-05	7.41222e-06	4.95923e-06	0.000150392	9.5081e-06	7.539e-06	5.96046e-07	4.47954e-05	4.70276e-05	0.000801444	0.00283501	3.32994e-05	0.000590701	0.000850678	0.00127614
558	11	133838417	rs2000853	0.041	0.0238208	0.000518031	0.0245305	0.00204499	0.0232317	0.000737853	0.000255644	0.0504627	0.0199139	0.00042614	0.000245211	0.000403661	0.000643424	0.00026249	0.00021858	0.00187742	6.80807e-05	0.000850534	0.000509472	0.000270647	0.000236783	0.000735312	0.000788917	0.000377548	0.00420022	0.000603035	0.010759	0.00401254	0.00194884	0.00184584	0.00171283
559	11	133841207	rs11223652	0.04	0.00094584	0.000748515	0.000965796	0.00199788	0.00344697	0.00122358	0.00367594	0.000782147	0.000342457	0.00297575	0.00200866	0.00349715	0.00493781	0.00233166	0.00205674	0.000371186	0.00291983	0.00401534	0.00316576	0.00672542	0.00136819	0.00433459	0.00382378	0.000149583	0.00671129	0.00336824	0.0101108	0.00163028	0.000493616	0.000516567	0.000303973
560	11	133838905	rs7106715	0.039	0.00156376	0.00129367	0.0235511	0.0035583	0.0202767	0.00152222	0.00328115	0.000762641	0.000897018	0.000101191	0.000183735	0.000100605	0.000362478	3.24738e-05	0.00019585	0.000846788	0.00177114	0.000191397	1.54283e-05	0.00317991	2.33585e-05	0.000222689	0.000217708	0.00106164	0.00122901	0.000863228	0.014197	0.000760466	0.00477905	0.00482	0.00353481
561	11	133839588	rs11223647	0.039	0.000224084	0.00111697	0.000953779	0.000391289	0.00018874	0.0012156	0.00251001	0.00411304	0.000183941	5.37056e-05	7.19938e-05	0.00020483	8.73953e-06	0.000144152	2.91457e-06	0.00048784	6.32033e-05	3.04813e-05	1.54944e-05	0.00019278	0.000159931	3.29451e-05	3.97256e-05	5.76174e-05	0.00112514	0.00118679	0.00946602	0.000699488	0.000560984	0.000696488	3.69903e-05
562	11	133842707	rs11223655	0.038	0.00179543	0.00362821	0.0158778	0.0445704	0.00887551	0.00613078	0.0125964	0.0175168	0.00438908	0.0057721	0.00125522	0.00629688	0.00583786	0.00386751	0.0034933	0.000669841	7.91911e-05	0.00787376	0.00668765	5.19073e-06	0.00338796	0.00651987	0.0081542	0.00247434	0.0222876	0.00892849	0.0460404	0.00213284	0.00866245	0.00752974	0.00870967
563	11	133844708	rs11223659	0.038	0.000489902	0.00216533	0.00424568	0.00761714	0.00367201	0.0025545	0.00539061	0.00450519	0.000364492	0.00144732	0.000488326	0.00183413	0.00158838	0.00102295	0.00110948	0.000171146	0.00106032	0.00185062	0.00180119	0.000919048	0.000866326	0.0015478	0.00194622	0.00114856	0.0033071	0.00280387	0.0202394	0.000877203	0.00361197	0.00324125	0.00511116
564	11	133840830	rs56241440	0.036	0.00047899	0.000362869	0.00073939	6.50026e-05	0.00177092	1.44914e-06	0.00522177	0.00682771	0.000284825	3.77611e-06	8.66293e-06	1.52792e-05	6.85349e-06	5.25612e-06	3.28015e-06	0.000454758	3.03209e-05	1.81256e-05	1.46876e-05	9.07967e-05	2.33144e-05	1.81467e-05	2.10562e-05	6.83909e-05	4.81205e-05	0.00449096	0.00966829	0.00194326	0.000910517	0.00107637	0.000875108
565	11	133842361	rs73036087	0.036	0.00197727	0.000503689	0.00221121	0.00042	0.000921886	0.000453912	0.00921378	0.00450924	0.0020655	0.000345394	0.000232901	0.000818577	0.000262883	0.000326751	0.000340028	0.00560867	2.49245e-05	0.00137695	0.000922006	9.44883e-05	0.000527972	0.000930704	0.00189965	0.00057037	0.000660114	0.00715828	0.0178622	0.00261074	0.00571211	0.00556421	0.00152097
566	11	133838221	rs2000852	0.034	0.000496231	0.000109473	0.000548512	0.000599318	0.00249297	3.46135e-05	0.00840887	0.00390437	0.00161787	0.00178387	0.000964337	0.00163017	0.00263526	0.000995466	0.00106948	3.98252e-05	0.00051203	0.00256721	0.00163375	0.00160462	0.000705221	0.00256755	0.0022104	0.000258111	0.00461639	0.0205282	0.0198992	0.0143312	0.000668012	0.000558715	0.000229195
567	11	133841579	rs11223654	0.034	0.00670279	0.00153567	0.00325744	0.0275505	0.0112236	0.00151894	0.0115554	0.00335328	0.00332768	0.00167002	3.81074e-05	0.00115897	0.00167351	0.00100107	0.00104972	0.000425184	0.000233107	0.00142125	0.00156111	0.000748647	0.00030147	0.0011021	0.00144444	0.000359737	0.0012804	0.00536323	0.00725919	0.00248312	0.00064002	0.000191499	0.00194188
568	11	133839857	rs7127156	0.033	0.00252271	0.00145782	0.00377863	0.0017402	0.00163432	0.00189152	0.00356379	0.000339195	0.00166706	0.000300934	9.34924e-05	0.000297216	0.000306441	0.000151413	0.000205924	0.00126961	1.88205e-05	0.000505269	0.000341287	4.09083e-07	2.11187e-05	0.00040391	0.000587496	0.000447028	0.00111505	0.00065561	0.00711051	0.000358961	0.00267573	0.00243124	0.00186235
569	11	133840412	rs11223648	0.033	0.000630546	0.000422847	0.00311847	0.00179507	0.00633963	0.000244647	0.00689393	0.00364425	0.000468783	0.00014547	3.52272e-05	0.000205068	0.000193723	0.000120686	0.000101763	0.000226999	4.85957e-05	0.000239468	0.000208662	9.10992e-05	0.000117509	0.000186811	0.00021648	0.000335482	0.00133693	9.28193e-05	0.00737092	1.60765e-05	0.00131648	0.00129098	0.00112642
570	11	133841782	rs73036086	0.032	0.00157417	0.00062006	0.00533952	0.00133427	0.0074364	0.00062963	0.0111969	0.00255376	0.00132175	0.000572104	0.000297642	0.000642212	0.000867143	0.000354218	0.000415236	0.000340987	0.000404776	0.00078178	0.000660209	0.000853484	0.000333401	0.000695078	0.000791794	0.000550357	0.00087519	0.00136511	0.0112184	0.000896715	0.00169582	0.00182287	0.00109948
571	11	133822133	rs73034295	0.032	0.0270088	0.000990795	0.0528243	0.0140048	0.0501631	0.00103075	0.00905579	0.039602	0.0214776	0.00350714	0.00107821	0.0037943	0.00233178	0.00194327	0.00207007	0.00758373	0.000103347	0.0053443	0.00414221	0.000135563	0.00224547	0.00526169	0.00571559	0.0115315	0.0222083	0.00718883	0.0237744	0.000894094	0.0229098	0.0221444	0.00976872
572	11	133838837	rs7106806	0.031	0.000208464	0.001045	0.00724074	0.000147577	0.00386076	0.00133542	0.00696009	0.000593001	0.000577789	0.000665951	0.000108169	0.000676923	0.000291832	0.000388515	0.000481337	0.000572911	0.00116543	0.000773615	0.000930371	0.00136718	0.000551597	0.000600859	0.000853547	0.00058594	0.000610577	0.000393514	0.00478691	0.000547245	0.00270254	0.00259442	0.000270262
573	11	133839560	rs11223646	0.031	0.000565786	0.00126442	0.000565717	0.000319065	0.000332277	0.000914499	0.000392169	0.00221476	0.000571213	0.000233392	0.000321381	0.000402713	0.000467711	0.000205586	0.000277332	0.000885919	0.00426226	0.000477062	0.000375835	0.00695378	0.000158113	0.000385944	0.00051586	5.81881e-05	0.00016033	0.00185835	0.00907347	0.00122526	1.05947e-05	0.000224147	7.57277e-05
574	11	133840156	rs73036081	0.031	0.000284411	0.00116883	0.00643325	0.0108677	0.0028896	0.00158078	0.000847548	0.00333586	0.000561561	0.00353148	0.00113267	0.00413214	0.00303465	0.00246911	0.00244711	0.00146494	0.000501005	0.00514382	0.00447579	0.000806079	0.00219652	0.00427272	0.00507333	0.00234992	0.00955302	0.00161171	0.0132288	0.000800328	0.00494233	0.00479189	0.00191735
575	11	133843216	rs11223658	0.03	0.000636479	0.00129752	0.000292646	0.00156282	0.000890685	0.00105432	0.0119018	0.00267968	0.000866664	0.000240651	6.91117e-05	0.000327291	0.000254135	0.000173657	0.000160362	1.45445e-05	6.30662e-05	0.000388301	0.000324169	0.000163765	0.000199721	0.000323898	0.000388269	0.00013749	0.00191294	0.00129164	0.0104739	0.000657452	1.48155e-05	0.000118721	0.000188161
576	11	133822569	rs75059851	0.029	0.000477664	8.21166e-05	0.000120265	0.00110415	0.000809072	8.27871e-05	0.0034385	0.000218642	6.58892e-05	0.000225743	6.90991e-05	0.000221167	0.000324517	0.000139208	0.000128202	0.000157309	1.94972e-06	0.000283733	0.000186441	4.39149e-05	7.94675e-05	0.000249578	0.000271564	5.91362e-05	0.000191221	0.00311501	0.00128114	0.000880294	0.000370048	0.000375403	0.000441328
577	11	133840793	rs55747998	0.027	0.000771424	0.00139513	0.00106028	0.000101333	0.00318018	0.00108851	0.00885788	0.018174	0.000731483	2.01244e-05	2.5956e-05	4.51573e-05	2.73297e-06	1.628e-05	1.38906e-05	0.000714821	4.8295e-05	6.2325e-05	4.42264e-05	0.00017037	5.88343e-05	6.43757e-05	6.31446e-05	0.000155793	0.000423399	0.00334458	0.0144082	0.00211191	0.00159144	0.00184811	0.00156326
578	11	133840471	rs11223649	0.027	0.00260485	0.0027387	0.00512411	0.000102186	0.00932416	0.00301705	0.00178328	0.023173	0.00202317	0.000174788	0.000148132	0.000306582	0.000257069	0.000137215	0.000137853	0.000860022	0.000355644	0.00036601	0.000278755	0.000995873	0.000257757	0.000400315	0.000386175	0.000499419	0.00171531	0.00169098	0.0146905	0.000419248	0.00269697	0.00305856	0.00195744
579	11	133838808	rs7122746	0.025	0.00417785	0.0015059	0.0164873	0.000220589	0.0231844	0.0019993	0.00393167	0.000829035	0.00262765	0.000178899	6.80999e-05	0.000267652	0.000273185	0.000140464	0.000195744	0.000146061	0.000524415	0.000209928	0.000329825	0.000865393	0.000111564	6.15343e-05	0.000327512	0.000455256	5.47357e-05	0.000683719	0.00609489	0.000887354	0.00148973	0.00106329	0.000428874
580	11	133840647	rs11223650	0.024	0.000839076	0.000100292	0.000183797	5.03659e-06	0.00013222	0.000433691	0.00113821	0.0001867	0.000692622	1.91402e-05	1.35126e-05	1.34307e-05	2.04158e-05	7.29645e-06	8.24995e-06	0.000314989	1.66078e-05	2.97326e-05	1.48095e-05	4.80476e-05	1.37926e-05	2.53028e-05	2.5968e-05	5.20049e-05	0.000759592	0.00184499	0.00363123	0.00125675	0.000125099	9.55649e-05	7.47349e-05
581	11	133851412	rs11223661	0.023	0.014985	0.00134832	0.0214525	0.00263118	0.03809	0.0016176	0.0080499	0.0357919	0.00818716	0.000802661	0.000594048	0.000874728	0.00100694	0.000506884	0.000449146	0.00422759	0.000462346	0.00140187	0.00106572	0.00129936	0.000673637	0.00150238	0.00135285	0.00132566	0.00476163	0.00270899	0.00156116	0.00152652	0.00502339	0.00519996	0.00425205
582	11	133853008	rs4936216	0.021	0.00459993	0.000227451	0.0118635	0.0154498	0.00822605	0.00127012	0.00650583	0.00399108	0.0028327	0.00239449	0.000602731	0.00236682	0.00204728	0.00166515	0.00174249	0.00592283	0.000484655	0.00309873	0.00301493	0.000487942	0.00145796	0.00241973	0.00332178	0.000898633	0.000404742	0.0024573	0.017196	0.00197541	0.00582179	0.00649026	0.00259039
583	11	133830067	rs73036065	0.008	0.0128854	0.035146	0.0400308	0.0885282	0.0212654	0.0398676	0.0227031	0.00311683	0.0060132	0.0121225	0.00271572	0.0134898	0.0114977	0.00917501	0.00873571	0.0290662	0.000367975	0.0186394	0.0152006	0.0010159	0.00575292	0.0157628	0.0221036	0.00630384	0.0368685	0.00706923	0.156271	0.00359933	0.0314195	0.0319638	0.00797721
584	11	133827733	rs3802924	0.007	0.00371209	0.000305749	0.0151026	0.00283765	0.0186602	0.000207137	0.0123171	0.0273455	0.00439316	0.00116405	0.000184742	0.00148369	0.000289991	0.000777772	0.000986254	0.00180353	0.00135056	0.00167284	0.00169458	0.00137211	0.000961747	0.000142809	0.00179579	0.00100293	0.00125176	0.00420013	0.0126065	0.00197856	0.00438888	0.00345567	0.000477411
585	11	133828187	rs73036062	0.006	0.000904195	0.000997523	0.00482172	0.00234431	0.0102223	0.00148936	0.0130278	0.00646749	0.000139423	0.000718564	0.000184872	0.00100642	0.000611299	0.000467327	0.000464329	0.00126406	0.000142266	0.00109029	0.000966035	0.000330444	0.000644059	0.000974512	0.00117567	0.00207458	0.00851343	0.000416722	0.00591353	0.000215829	0.00520777	0.00444315	0.0024353
586	11	133828758	rs73036063	0.004	0.00180925	0.00365181	0.000567568	0.00336257	0.0012984	0.00310923	0.00960885	0.00548238	0.001583	0.000304055	6.33435e-05	0.000288806	0.00037701	0.000208444	0.000192314	0.000456325	3.46442e-05	0.000372132	0.000366287	3.45653e-05	0.000136493	0.000314243	0.000400387	4.83438e-06	0.000496658	0.00225747	0.00668979	0.00034664	8.86954e-05	0.000339678	0.000821119
587	11	133829442	rs73036064	0.004	0.00037182	0.00299355	0.000656148	0.010266	0.000725265	0.00484985	0.00509154	0.0023214	0.00162963	0.000859771	0.000186229	0.000750931	0.00103103	0.000598682	0.000602294	0.000695872	0.000254993	0.00114521	0.00106652	0.000547393	0.00029147	0.000900739	0.00117752	5.53732e-05	0.000769136	0.003357	0.0159671	0.00174987	0.000804819	0.000661816	0.00141292
588	11	133829644	rs3758927	0.003	0.000222393	0.0013313	0.000380298	0.000196641	0.000462434	0.000968739	0.00445482	0.000504578	0.000324237	0.000148927	6.41539e-05	0.000194078	0.000146151	0.000116704	0.000114649	0.00180399	0.000622722	0.00022733	0.000225767	0.00113831	0.000162242	0.000155511	0.000243944	3.33951e-05	4.29424e-05	0.00113811	0.00877887	0.000806121	0.00154955	0.0017515	0.00101505
589	11	133834104	rs612823	0.001	2.72666e-05	0.00140114	0.000275205	0.000227215	0.000317785	0.00158755	0.0136214	0.000603342	1.32055e-05	4.99553e-05	1.37911e-05	7.39107e-05	5.32899e-05	4.00323e-05	4.1079e-05	0.000107613	3.13529e-05	6.99087e-05	6.33857e-05	6.01187e-05	4.1759e-05	5.65425e-05	8.61657e-05	0.000148809	2.62873e-05	0.00183626	0.0146537	0.00078981	0.00133015	0.00137693	0.00103704
590	11	133832131	rs10894771	0	7.57696e-05	0.00430967	4.91468e-05	3.1609e-05	2.07387e-05	0.00364293	0.000909641	0.000357389	0.000142782	2.8407e-05	1.03908e-05	3.56046e-05	3.64096e-05	2.49547e-05	2.21272e-05	6.49728e-05	6.75258e-05	2.74528e-05	3.08963e-05	0.000105451	3.36031e-05	2.54901e-05	2.93417e-05	1.54291e-06	7.39284e-06	0.0001815	0.00281143	0.000386252	4.47044e-05	7.43056e-05	2.80831e-05
591	11	133848154	rs73036101	0	0.00331187	0.00121647	0.00265817	0.00275164	0.00374883	0.00165959	0.00908104	0.00443778	0.000129715	9.60172e-05	2.57156e-05	8.10712e-05	0.000138293	5.2809e-05	5.53606e-05	0.00111521	5.7151e-05	0.000172339	0.000113395	0.000127927	1.31279e-05	0.000136165	0.000171622	0.000220703	0.000440029	0.0064116	0.00609851	0.000650281	0.00119314	0.00112009	0.00197973
592	11	46373311	rs7951870	0.092	0.00377635	0.000953969	0.00352538	7.31535e-05	0.00463454	0.0013291	0.000396609	0.0155604	0.00218585	5.52291e-05	1.79978e-05	8.79854e-05	8.92585e-05	5.16553e-05	4.68377e-05	0.00103839	0.00027017	6.29022e-05	7.34723e-05	0.000481545	4.49221e-05	4.34064e-05	6.82024e-05	0.000203612	0.000198147	0.0014858	0.000375062	0.000381718	0.00166009	0.00176967	0.00174265
593	11	46391602	rs12575519	0.052	6.64219e-06	1.85575e-05	0.00166963	0.000199645	0.00435772	1.89673e-05	0.00412586	0.00375657	0.000474252	1.40546e-05	8.73208e-06	1.36488e-05	2.3037e-05	7.45396e-06	1.04433e-05	0.000233021	7.22392e-06	4.31715e-06	7.42311e-06	2.71089e-05	1.05822e-07	5.71506e-06	4.10015e-06	0.000290585	0.00072892	0.00439759	0.00480455	0.00223964	0.00124902	0.00148426	0.00165004
594	11	46548754	rs61882743	0.044	0.00391246	0.0127691	0.00547192	0.000643149	0.00418188	0.0157948	0.0004525	0.00956196	0.00642807	0.000411124	0.000210113	0.000505074	0.000594372	0.000304864	0.000369176	0.0023823	0.000666358	0.000663898	0.000640897	0.00183678	0.000320753	0.000612246	0.000826374	0.000101372	0.00102675	0.000993487	0.0141543	0.0017331	0.00201232	0.0025817	0.000453766
595	11	46469900	rs7951579	0.038	0.000105306	0.0164535	0.000201232	0.0333981	2.88719e-05	0.019644	0.000190914	0.000131859	7.90037e-05	0.00265862	0.000181427	0.00266294	0.00229559	0.00185503	0.0028801	6.71539e-05	0.000795678	0.00341804	0.00383036	0.000364183	0.00174254	0.00204677	0.0037641	4.64579e-05	0.00101311	2.67727e-05	0.00199398	1.13188e-05	0.00102078	0.000917262	0.000366432
596	11	46377770	rs12577142	0.037	0.000588099	0.00145115	0.00122247	0.00253787	0.00175421	0.00133169	0.00606382	0.00975867	0.000574441	6.944e-05	3.60294e-06	4.87082e-05	8.80669e-05	3.97804e-05	3.40259e-05	1.3886e-06	2.8384e-05	8.00126e-05	6.9034e-05	0.000106836	8.83464e-06	6.44095e-05	9.07147e-05	0.000135334	0.000423159	0.00445449	0.00310528	0.000891579	0.000734763	0.000607166	0.00181836
597	11	46402852	rs35324223	0.035	0.00334078	0.000181869	0.00614679	0.00306754	0.0043112	0.000234231	0.000138164	0.00195241	0.00374937	0.000532508	0.000110945	0.000512145	0.000288188	0.000214228	0.000276871	0.00126261	7.01612e-06	0.000658285	0.000534676	8.16025e-05	0.000478489	0.000800095	0.000553884	0.00023743	0.00256671	0.00318441	0.00194746	0.00206596	0.00100023	0.00147916	0.000572041
598	11	46561301	rs11038914	0.029	1.55908e-05	0.00058797	3.93689e-05	1.43223e-05	8.5416e-05	0.00155354	0.00760205	0.000491727	9.00356e-07	1.36714e-05	1.57446e-06	3.56266e-06	2.29826e-05	1.49812e-05	5.58869e-06	0.00043095	0.000184624	6.59475e-06	1.02742e-05	0.000266897	5.34963e-06	8.86229e-06	1.1601e-05	1.06581e-05	8.84265e-05	0.000122312	0.0052554	0.00030197	0.000588186	0.000751538	0.000370312
599	11	46536442	rs11038906	0.024	9.75544e-05	0.00699475	0.00013472	0.000331492	0.000212679	0.00850332	0.00153857	0.000328051	0.00010231	0.00012615	2.3871e-06	0.000169847	7.94935e-05	0.000168666	0.000102203	0.000344974	0.000166427	0.000100895	0.000216795	0.000464102	0.000179828	7.13498e-05	0.000142483	5.50732e-06	1.14667e-05	0.000291155	0.00241563	0.000122156	9.90853e-05	6.67665e-05	6.81644e-05
600	11	46470827	rs11038897	0.024	0.00079046	0.0104978	0.00148725	0.000975166	0.00123216	0.0114777	0.000263999	0.00041964	0.00115825	1.62284e-05	1.56333e-05	7.05826e-06	8.21161e-05	2.39266e-05	9.82953e-06	0.00108497	0.000215005	6.93425e-05	1.59668e-05	2.61199e-05	0.000152297	5.00603e-05	7.40906e-05	7.73629e-06	0.000135812	0.000170168	9.5576e-05	0.000459218	0.000487472	0.000643009	0.00023118
601	11	46393958	rs7936413	0.023	0.0016569	0.00220954	0.000894006	0.0022119	0.00387557	0.0025029	0.0123833	0.0106882	0.00116695	8.22418e-05	4.39153e-05	0.000102576	0.000121947	5.36276e-05	4.78625e-05	0.000194808	7.47265e-05	0.000157324	0.000107331	0.00024179	8.11769e-05	0.000142133	0.000134116	6.35018e-05	0.00126286	0.0158342	0.00620317	0.00525767	0.000280393	1.90586e-05	0.000869671
602	11	46509344	rs1489192	0.022	0.00015677	0.0138414	0.000804608	0.000613847	0.00118609	0.0139135	0.000113112	0.000152664	0.000246682	9.01343e-05	1.50165e-05	3.07867e-05	6.61584e-05	0.00022663	3.11527e-05	0.000632361	0.00346624	4.37247e-05	0.000165937	0.00203804	0.000232082	4.61678e-05	2.73953e-05	1.31967e-05	8.99825e-05	1.67967e-05	0.00703014	0.000192247	0.000232769	0.000244968	7.97475e-05
603	11	46472414	rs61882709	0.022	0.000532217	0.00538594	0.00347099	0.00514081	0.00501899	0.00706467	0.00567427	0.00286393	0.000320591	0.00229077	0.00148557	0.00228099	0.0053406	0.00142287	0.00274051	0.00115924	0.00354658	0.00369353	0.00298384	0.00760635	0.00054771	0.00297225	0.00365767	0.000107835	0.00102051	0.000252363	0.00594038	0.000216963	0.00144628	0.0014726	0.000731602
604	11	46648432	rs7108770	0.022	0.000176813	0.00955155	0.000642684	0.00341563	0.000594536	0.0097155	0.00038825	0.00432694	0.000132727	0.000150377	4.1218e-05	0.000128957	6.82764e-05	0.000152288	8.17068e-05	8.3168e-05	0.00130318	8.44675e-05	0.000181597	0.00204616	9.3983e-05	5.30487e-05	0.000123791	0.000137076	0.000557829	0.000151577	0.00861654	0.000151878	0.00168781	0.00129964	0.00041366
605	11	46500654	rs58147945	0.021	0.000469046	0.00273976	0.000317207	1.22571e-05	0.000339841	0.00384268	0.00645199	0.00737312	0.000348913	5.12486e-06	9.61384e-06	3.58239e-06	1.3984e-05	1.9499e-06	3.35922e-06	0.000145031	0.00027315	1.88244e-06	6.93719e-07	0.000579984	9.81975e-06	5.24981e-06	1.95001e-06	5.08763e-05	0.000432676	0.00132354	0.00756785	0.000367068	0.000734591	0.000767652	0.000548681
606	11	46551918	rs10160701	0.02	0.00210779	0.000224531	0.000673249	0.0153194	0.000875503	0.000594948	0.00542733	0.00114551	0.00195312	0.0055836	0.0023245	0.00571014	0.0068928	0.00384103	0.00410169	0.000769258	0.00127941	0.00848861	0.00719235	0.00278324	0.00321724	0.00759297	0.0086449	4.49531e-05	0.00114723	0.00262828	0.0141498	0.000462238	0.00247425	0.00309393	0.00308759
607	11	46515902	rs3802888	0.02	0.00505031	0.00749717	0.0281617	0.00752163	0.03932	0.00951789	0.0187679	0.000955109	0.00311629	0.00653133	0.00242201	0.00638329	0.0120767	0.00446194	0.00647609	0.00111538	0.00486105	0.00943001	0.01019	0.00928123	0.00287489	0.00751316	0.00979945	0.000523376	0.00282383	0.000109526	0.00614511	0.000145142	0.00125594	0.00165541	0.000236167
608	11	46495302	rs11038900	0.017	0.000651342	0.00515786	0.000107605	0.000192442	0.000101931	0.00658165	0.0040176	0.0125887	0.000920214	9.51103e-05	4.85694e-05	0.000124979	0.000136931	7.52121e-05	7.13357e-05	0.00025665	0.000400754	0.000122971	0.000145958	0.000754623	0.000115589	0.000114108	0.000139069	3.36542e-05	0.000268467	0.000430046	0.0134226	0.000101553	0.000608884	0.000764766	0.000597272
609	11	46515004	rs12578042	0.017	0.000338987	0.00197351	0.00083482	0.00382022	0.00073501	0.00213385	0.000946716	0.00262964	0.000274138	0.000514223	6.2769e-05	0.000713485	0.000393041	0.000533553	0.000518502	0.000141667	0.000707787	0.000558593	0.000909552	0.0007	0.000370269	0.000409807	0.000742535	8.19801e-05	9.51267e-05	0.000309849	0.00764589	0.000182201	0.00122872	0.00099	0.000733171
610	11	46567475	rs61882746	0.017	0.000159734	0.00596528	0.000998516	0.0014395	0.00063264	0.00802365	0.00972812	0.000694219	3.97279e-05	0.000175901	4.56781e-05	0.000194287	0.000243089	0.000139775	0.000116604	0.000706433	9.93169e-05	0.000201259	0.00023277	0.000201288	0.000127509	0.000169097	0.000240417	0.000134461	0.000291252	1.02753e-05	0.00449726	0.000425695	0.00226667	0.00232998	0.00240686
611	11	46422686	rs12574668	0.017	0.000883905	0.000374489	0.000131216	0.00092754	3.01078e-05	0.000669822	0.00472774	0.00203565	0.000591577	1.51829e-06	5.70522e-06	3.19316e-06	1.31413e-05	1.84838e-06	1.59454e-06	0.000282081	1.03682e-06	1.61781e-05	4.02215e-07	1.29747e-05	8.39482e-06	1.62253e-05	9.2854e-06	0.000101222	0.000437271	0.00388752	0.00468415	0.00130873	0.000177288	3.96911e-05	0.000266578
612	11	46560680	rs11819869	0.016	0.000111416	0.000904173	0.000314431	0.000230333	0.000859467	0.000367105	0.000287235	0.000135849	8.95573e-05	9.32931e-05	1.03053e-05	0.000130846	8.90548e-05	0.000131733	6.4499e-05	0.000216732	7.10869e-05	6.39031e-05	0.000159761	6.2017e-05	0.000230287	5.21627e-05	8.24435e-05	5.79885e-06	0.000106196	3.83302e-05	0.00336203	7.71373e-05	9.54913e-05	0.000200728	0.000118102
613	11	46467092	rs2171667	0.016	0.000726645	0.00293598	0.000620713	8.08132e-05	0.000333181	0.00417179	0.000728792	0.00339272	0.000751736	8.02749e-05	1.70803e-05	8.74483e-05	7.44277e-05	6.88723e-05	4.91111e-05	0.000258923	0.00159175	8.83668e-05	0.000122164	0.00259761	0.00013275	9.04462e-05	0.000106488	1.83209e-05	0.000318248	0.000315391	0.00445828	0.00051559	6.20084e-05	4.88367e-05	0.000144235
614	11	46466828	rs2171668	0.015	0.00363239	0.00886971	0.00708899	0.00232771	0.00714345	0.0124727	0.00332926	0.0129764	0.00354315	0.000393113	0.000179009	0.000476521	0.00068612	0.000354107	0.000341657	0.00612948	0.00130349	0.000581525	0.000645827	0.00257912	0.000341973	0.000480297	0.00069992	0.00012126	0.00116614	0.000106602	0.00793397	0.000514362	0.00302215	0.00370489	0.00120945
615	11	46524013	rs2902858	0.014	0.00217558	0.0174456	0.00944334	0.000542427	0.00460803	0.0184331	0.00040774	0.0132126	0.00447233	0.000404588	0.000430331	0.000465833	0.000701631	0.000174557	0.000405806	0.00192366	0.00576278	0.000867693	0.0006532	0.00332899	1.46683e-07	0.000764086	0.00108904	0.000153838	0.00106403	3.49431e-05	0.0161172	4.82763e-05	0.00244498	0.00299464	0.000724935
616	11	46582072	rs7127529	0.014	0.000451002	0.00176009	0.00281427	0.0211311	0.00914967	0.00171424	0.0111933	0.00140099	0.00042185	0.0214211	0.0050082	0.0284199	0.0108504	0.0186909	0.0208962	0.00659816	0.0255235	0.0310363	0.0291311	0.0338841	0.0131626	0.0282432	0.0348735	0.00118577	0.0148179	6.24999e-05	0.00313494	4.43474e-05	0.00368367	0.00349905	0.000383746
617	11	46396479	rs2046768	0.013	0.000144109	0.000532094	0.0002822	8.1768e-05	0.000789002	0.000625402	0.0051757	0.000310991	0.000109104	1.06515e-05	2.67634e-06	9.48191e-06	5.10429e-06	5.53849e-06	2.48733e-06	0.000103965	2.00691e-05	1.26924e-05	8.57224e-06	5.64624e-05	1.44318e-05	7.47346e-06	8.38807e-06	7.23045e-05	0.00169626	0.00570598	0.00701904	0.00272287	7.66367e-05	7.01174e-05	0.000327857
618	11	46397323	rs3740974	0.013	4.19682e-05	0.000579797	0.000519201	0.00107969	0.00142688	0.000465147	0.00635438	0.000292279	1.82977e-05	2.40455e-05	9.18459e-06	2.23289e-05	6.19094e-05	1.70832e-05	1.56092e-05	5.14019e-05	1.51857e-05	3.53777e-05	3.18371e-05	2.79603e-05	5.77731e-06	3.21742e-05	2.87246e-05	6.72482e-05	0.00264764	0.00170159	0.00165468	0.000230715	3.67314e-05	4.81568e-05	0.000179438
619	11	46584227	rs61882750	0.012	2.10232e-05	0.00026986	0.000102647	0.000431581	0.000344163	0.00132179	0.000199927	7.75652e-05	3.09397e-06	0.000268601	6.36815e-05	0.000452368	0.000189152	0.000344694	0.000329107	0.000190163	0.00199289	0.000320172	0.000497719	0.00258708	0.000258942	0.000218729	0.000408489	1.53415e-06	2.19985e-05	7.35337e-05	0.0099023	0.000159659	0.000145031	0.000152826	5.66726e-05
620	11	46650438	rs60722866	0.012	7.52557e-05	0.00349186	1.92421e-05	0.00139417	3.26894e-06	0.00336507	0.00547974	0.00618207	0.000108782	0.000721397	0.000173736	0.00108009	0.000823498	0.000844594	0.000768183	0.000615867	0.00148356	0.000890453	0.00146191	0.00173698	0.000872849	0.000664665	0.00102628	6.59679e-06	0.000228698	0.000174988	0.00263178	3.65544e-06	0.000425546	0.000439877	0.000185786
621	11	46460038	rs2864076	0.012	0.0314401	0.0010296	0.0275447	0.0186888	0.0194725	0.000465617	0.0434561	0.0344414	0.0206581	0.000173923	1.42714e-05	3.74671e-05	0.000241464	7.01081e-05	0.000175332	0.000912363	0.000160199	0.000295007	0.000506052	0.000307671	0.000112979	0.000248295	0.000328126	0.00263678	0.00972173	0.00428698	0.00402313	0.00436101	0.00383963	0.00404264	0.0025196
622	11	46446264	rs6485682	0.012	0.00186009	0.00161263	0.00158906	0.000510303	0.00267419	0.00383943	0.00511405	0.0126459	0.00140264	5.31556e-05	2.25617e-05	4.86415e-05	8.70016e-05	2.60857e-05	3.63138e-05	0.000233748	8.34872e-05	8.09034e-05	6.57813e-05	5.06062e-05	2.18949e-05	7.70165e-05	9.50378e-05	4.6774e-05	0.000136236	0.000247763	0.00659576	0.000172582	0.000954239	0.00113971	0.00050469
623	11	46499874	rs7130141	0.012	0.00127755	0.000898231	0.00205596	0.00940245	0.000343941	0.000736691	0.0015624	0.00288011	0.000901923	0.00470982	0.000749789	0.00329134	0.00508064	0.00316308	0.00484469	0.00120463	0.0215248	0.00747441	0.00613862	0.0287531	0.000156555	0.00603642	0.00828627	1.60136e-05	0.000676569	6.80516e-05	3.28273e-05	3.3648e-05	0.000321429	0.000323642	0.000212632
624	11	46399538	rs2279465	0.012	0.000181015	0.000286367	0.000518842	0.00011215	0.00116643	0.00024756	0.00107855	0.00048247	0.000218404	3.19603e-05	1.90639e-05	4.06039e-05	4.37943e-05	2.08083e-05	1.96614e-05	0.000117095	6.17265e-05	5.15732e-05	4.2378e-05	0.000148494	3.76216e-05	4.42422e-05	5.33197e-05	6.23972e-05	0.000130882	0.000369027	0.000749886	0.000223458	0.000479823	0.00057034	0.000449523
625	11	46454313	rs16938506	0.011	0.00128252	0.0192203	0.0271444	0.0517003	0.019575	0.0237496	0.0201211	0.0018438	0.00142802	0.00750833	0.00162038	0.00797442	0.00812699	0.0055021	0.00559268	0.00840507	0.000919312	0.00979027	0.00968127	0.00139563	0.00401281	0.00812905	0.0107077	0.00172726	0.0160348	0.00437946	0.0702921	0.00325932	0.0109397	0.0119875	0.00844628
626	11	46378032	rs12576115	0.01	0.00706569	0.00139527	0.0111174	0.0037036	0.0248974	0.00201085	0.00697476	0.0149346	0.00328146	0.000554001	0.0002707	0.000554056	0.000878993	0.000337197	0.000316231	0.00152379	0.000186106	0.000886814	0.000669775	0.000518825	0.000394818	0.000823708	0.000828302	0.000221327	0.00208704	0.00357965	0.0117156	0.00129036	0.00151445	0.00192121	0.00250592
627	11	46639582	rs61884264	0.01	0.019879	0.00017276	0.0173475	0.0160946	0.0151789	7.99447e-06	0.00222456	0.013852	0.0211357	0.00663907	0.00177331	0.00684401	0.00555033	0.00414813	0.00485285	0.0116643	0.00133257	0.0103274	0.00784527	0.00530175	0.00446558	0.00912927	0.0101924	0.000375973	0.00119791	0.00431289	0.00474805	0.00827599	0.00606629	0.00596435	0.00798511
628	11	46646030	rs7122039	0.007	0.000813509	0.0180501	0.00369515	0.00591551	0.00513075	0.0203362	0.000771794	0.000510868	0.000685367	0.00242135	0.000535782	0.0033107	0.00280417	0.00273675	0.00250462	0.00145947	0.013011	0.00262701	0.00392253	0.0141905	0.00171811	0.0018807	0.00339735	8.5767e-05	0.000623518	0.00020388	0.0325681	0.000381055	0.000613958	4.81307e-05	0.000507679
629	11	46370767	rs876701	0.006	0.0360137	0.00401349	0.0425961	0.0215769	0.0567184	0.00490669	0.0117058	0.0892696	0.0195033	0.0280496	0.0271882	0.0246208	0.0306724	0.0211467	0.0182408	0.0141147	0.0134183	0.0353967	0.0282768	0.0246479	0.0147393	0.0356288	0.0329205	0.0026507	0.0136154	0.00218352	0.0213853	0.0041219	0.00368533	0.00288031	0.00213723
630	11	46635695	rs7924401	0.006	7.92821e-05	0.00758544	0.00017945	0.000121039	0.000265954	0.00872716	0.00471181	0.000575118	5.68321e-05	2.12162e-05	4.37059e-06	2.91677e-05	1.60636e-05	1.28981e-05	1.18764e-05	7.01381e-05	4.40554e-05	2.44024e-05	2.60221e-05	1.48666e-05	1.87493e-05	2.06506e-05	2.85946e-05	2.89287e-05	0.000108957	0.000201502	0.000517786	3.84124e-06	0.000291698	0.000296051	0.000213914
631	11	46599248	rs11038927	0.006	3.05094e-05	0.00781187	0.000252151	0.000737653	0.000408645	0.0101138	0.00282075	0.00024819	6.46012e-05	4.81135e-05	1.69134e-05	5.96915e-05	7.94814e-05	1.90672e-05	5.51183e-05	8.99099e-05	1.77417e-05	9.79835e-05	7.84842e-05	0.000113483	7.63016e-05	8.73262e-05	0.000113148	2.76292e-05	0.000100862	5.82207e-05	0.00233638	0.000266536	0.000533111	0.000609189	0.000373301
632	11	46376094	rs61882682	0.005	0.000488153	0.00448555	0.00371463	0.0289615	0.000197206	0.0059354	0.0297867	0.000870384	0.000423244	0.00678789	0.00153557	0.00708672	0.00584395	0.00469021	0.00502792	0.00220581	0.000484401	0.00878852	0.00808265	0.000918454	0.00340696	0.0072148	0.00971673	0.000858	0.00375452	7.54287e-05	0.00435822	0.000142423	0.00307117	0.00331239	0.00245202
633	11	46631181	rs35623865	0.004	0.000182667	0.00197966	0.000444105	4.62236e-05	0.000110632	0.00352703	0.000190865	0.000288365	0.00030444	7.68167e-06	2.19501e-06	8.8443e-06	2.59862e-06	1.00717e-05	4.18769e-06	3.30927e-05	3.34349e-05	3.70457e-06	2.09003e-05	6.93761e-05	1.92878e-05	3.83204e-06	3.30061e-06	3.76129e-05	0.000206242	0.00022891	0.00318283	0.000133014	0.000397229	0.000418235	0.000186225
634	11	46673344	rs7109698	0.004	5.20586e-05	0.00319082	0.00036152	0.000161032	0.000784816	0.0039528	0.0190644	0.00110231	0.000141513	9.24373e-06	9.46329e-06	7.99354e-06	5.07634e-05	2.04723e-05	8.80781e-06	0.000635901	0.000406045	7.47922e-06	2.26888e-05	0.000658127	1.503e-05	8.33278e-06	1.44206e-05	5.96044e-05	6.74918e-06	0.000269061	0.00878257	3.18941e-05	0.000721145	0.000609998	0.000296795
635	11	46393574	rs3740977	0.004	0.00110707	0.000849977	0.0021478	0.00202084	0.00624879	0.00107665	0.0091784	0.00129987	0.000299963	2.75479e-05	1.81466e-05	3.40132e-05	2.41668e-05	1.713e-05	1.69233e-05	7.80543e-05	3.22584e-05	5.66555e-05	3.4391e-05	9.60726e-05	2.81606e-05	4.15346e-05	5.04864e-05	0.000253004	0.00140336	0.00276335	0.00261033	9.73567e-05	0.000555985	0.000471629	0.000951676
636	11	46611805	rs61882758	0.004	6.51999e-05	0.00392464	2.67287e-05	4.66112e-05	2.0045e-05	0.00240004	0.000798147	0.00439865	8.78734e-05	1.81093e-06	2.30438e-06	9.75607e-06	2.84397e-06	7.18806e-07	5.00673e-06	4.43177e-05	0.000100469	5.89268e-06	1.24919e-06	0.000165922	4.38071e-07	7.78443e-06	8.40213e-06	4.26685e-06	5.22342e-05	0.000794364	0.0188539	0.00135985	5.91984e-05	9.91279e-05	6.57742e-05
637	11	46352266	rs61882674	0.003	0.0820666	7.99857e-05	0.0762043	0.0671222	0.0656913	0.000321005	0.0335641	0.0321753	0.0645543	0.0329121	0.0172159	0.0313426	0.0350099	0.0263334	0.0224962	0.0169278	0.00788107	0.0345633	0.0320969	0.0117597	0.0178568	0.0336194	0.0322913	0.0153128	0.05428	0.0235719	0.0268477	0.0294375	0.01477	0.0131826	0.0079462
638	11	46590943	rs79445785	0.003	0.000280182	0.00358397	0.00150431	0.00305786	0.00145118	0.00443259	0.00111639	0.00256711	0.000187503	0.00123506	0.000181135	0.00147906	0.00126713	0.0012292	0.00121757	0.000647429	0.00025043	0.0013298	0.00206284	0.000437778	0.000824769	0.00109633	0.00182371	0.000177232	0.00065474	0.000247661	0.0177825	0.000393805	0.00193324	0.00200224	0.000443565
639	11	46544072	rs12272795	0.003	7.20974e-05	0.00200263	0.00187592	0.00412957	0.000631444	0.00264874	0.00188022	0.00172894	7.10487e-05	0.0023154	0.000587594	0.00240198	0.00240321	0.00184091	0.00187271	0.000616936	0.000491831	0.00289624	0.00334901	0.00103598	0.00163195	0.00251211	0.0033986	8.0936e-05	0.00106992	0.000260709	0.0108339	0.000156222	0.000244627	0.0001924	0.000145856
640	11	46589107	rs112705011	0.003	1.83689e-05	8.12113e-06	8.50151e-05	0.000105994	8.84312e-05	0.000874549	0.000494093	0.00147473	1.66547e-05	1.62733e-05	3.67988e-06	1.6193e-05	1.9477e-05	1.27433e-05	9.19095e-06	9.3116e-05	3.52573e-06	1.62499e-05	2.04037e-05	5.54303e-06	1.43877e-05	1.41365e-05	2.29055e-05	1.11312e-05	9.06154e-05	0.000613539	0.00188655	0.000116308	0.000345595	0.000372833	0.000355411
641	11	46368241	rs61882678	0.003	0.00801454	9.63807e-05	0.0135134	0.00455872	0.0161447	0.000277866	0.00472963	0.00135965	0.00496768	0.000555935	9.33036e-05	0.000430383	0.000943868	0.000242009	0.000415565	0.000849135	0.00186921	0.000890569	0.000686171	0.00279457	5.2663e-05	0.000666744	0.000960649	0.00114217	0.00135015	0.000405185	0.00240788	8.01217e-05	0.00485703	0.00445478	0.00169145
642	11	46376857	rs61882683	0.003	4.98407e-05	0.00316757	0.00161418	0.000139156	0.00106519	0.00338054	0.00918961	0.00511254	0.000217669	4.63979e-05	1.08169e-05	4.55978e-05	6.4068e-05	3.19552e-05	2.4247e-05	2.75387e-05	7.8997e-05	3.10211e-05	3.88252e-05	9.45658e-05	3.55429e-05	2.65379e-05	4.02288e-05	0.00016468	5.49713e-06	0.000530865	0.00402781	0.000230711	0.000238059	0.000211369	0.000439392
643	11	46481259	rs80031726	0.002	0.000105735	0.00335973	9.16915e-05	0.000618312	0.000210296	0.00566205	0.000681571	0.00107616	0.000142112	8.05623e-05	2.10766e-06	8.46222e-05	4.75335e-05	7.84013e-05	4.43843e-05	0.00016484	9.2757e-05	5.86014e-05	9.87283e-05	0.000178528	6.34044e-05	4.77366e-05	8.14422e-05	2.29458e-05	0.00033589	0.000142133	0.00190303	0.00048227	0.000404993	0.000412979	0.00032325
644	11	46578601	rs61882748	0.002	6.84531e-05	0.0012742	0.000298989	3.787e-05	0.00010678	0.000367552	0.00405055	0.00119579	5.57851e-05	3.29798e-05	4.27209e-06	4.74268e-05	3.85566e-05	3.94654e-05	2.18292e-05	0.000141234	7.9697e-05	1.30221e-05	3.14491e-05	5.67981e-05	5.39019e-05	1.14651e-05	2.03732e-05	4.07404e-05	0.000227894	0.000436019	0.025228	0.000748194	7.74683e-05	4.12026e-05	1.06916e-06
645	11	46450821	rs61882702	0.002	2.19438e-05	0.000228867	0.000886079	0.00535029	0.00111641	0.000446506	0.0163876	0.0055494	0.000144225	0.000946277	0.0002452	0.00124812	0.000908942	0.00073577	0.000769692	0.000112644	0.000482077	0.00147701	0.00135112	0.000844075	0.000707515	0.00115887	0.00151151	0.000425973	0.00113227	0.000294615	0.0167738	3.46014e-05	0.00192242	0.00179481	0.00135274
646	11	46573776	rs12576317	0.002	3.0953e-05	0.000108778	0.000126943	8.66482e-05	0.000122274	0.00113994	0.00276423	0.00290779	7.14004e-05	9.72542e-06	1.80661e-06	1.13672e-05	1.33869e-05	1.30713e-05	6.53167e-06	6.35039e-05	5.31116e-06	8.39819e-06	1.29048e-05	1.25121e-05	1.01317e-05	6.63663e-06	1.05929e-05	8.36147e-06	1.51747e-05	1.9236e-05	0.00822261	8.29697e-05	4.73717e-06	9.40822e-06	7.10173e-05
647	11	46468859	rs2864072	0.002	0.000199297	0.00531591	0.000267105	4.60164e-05	0.000281472	0.00756282	0.00153381	0.00605706	0.00022189	5.00403e-06	3.3074e-06	1.73593e-06	9.48634e-06	6.31175e-06	5.35612e-07	0.000178267	3.37688e-05	8.91322e-06	1.37277e-06	0.00010089	2.70814e-06	8.68266e-06	1.02942e-05	2.73061e-06	9.08827e-05	0.00159324	0.0127861	0.00104954	0.000287878	0.000375977	0.000183661
648	11	46343189	rs12285419	0.002	0.00453533	0.0282592	0.00556996	0.00145663	0.00791761	0.0363185	0.0188084	0.0340551	0.00306705	9.01737e-05	5.67935e-05	9.57223e-05	0.000163451	4.28166e-05	6.15699e-05	0.000552535	1.87713e-05	0.000196979	0.00011826	0.000265752	2.73547e-05	0.000161426	0.000207871	0.000157349	0.000620043	0.00244418	0.00212076	0.000764729	0.00125013	0.00171732	0.00169119
649	11	46607172	rs139362284	0.002	5.18123e-05	0.00164723	0.000203221	5.67563e-05	2.0538e-05	0.00188956	0.00637274	0.00257536	5.44742e-05	3.51945e-05	6.0731e-06	4.05065e-05	5.38721e-05	3.96688e-05	2.21652e-05	2.50202e-05	8.18237e-06	2.1393e-05	3.68942e-05	4.7402e-06	4.39896e-05	1.81111e-05	2.8417e-05	4.00178e-07	0.000215427	0.000278578	0.00616449	0.000535182	9.2369e-05	8.64537e-05	3.23995e-05
650	11	46483948	rs61882712	0.002	0.00064123	0.00161243	0.00109052	0.000694542	0.00219348	0.00138042	0.00322887	0.0123709	0.000369345	0.000214211	5.32995e-05	0.000235045	0.00020106	0.000144885	0.000142614	0.000977961	3.11817e-05	0.000287201	0.000259896	5.17513e-05	0.000141137	0.000239201	0.00028367	5.47424e-05	0.000148873	0.000827514	0.0112762	0.000305239	0.000733204	0.000819921	0.000293877
651	11	46570286	rs57535407	0.002	0.000194283	0.00792187	0.000118094	0.000858876	0.00032014	0.0103984	0.00234675	1.41375e-05	0.000136619	1.96567e-05	5.2042e-06	1.25432e-05	2.12051e-06	5.86209e-06	8.81072e-06	0.000261155	0.000451133	7.41335e-05	2.12876e-05	0.000652111	6.0771e-05	5.9045e-05	7.39036e-05	2.94117e-05	0.000210245	0.000564361	0.00912252	0.000107965	0.000829322	0.000977894	0.000803598
652	2	198304577	rs6434928	0.097	3.70555e-05	0.00624684	0.000104642	5.92141e-05	1.72199e-05	0.00828686	0.00223721	0.00177745	2.51331e-05	3.16575e-05	3.57845e-06	4.13841e-05	4.82713e-05	4.67091e-05	2.12671e-05	8.01432e-06	0.000101043	1.24929e-05	3.35553e-05	5.44329e-05	5.09135e-05	9.93833e-06	1.95711e-05	2.06377e-05	0.000145813	0.000875834	0.0161025	0.000158624	3.04668e-05	6.61793e-05	0.000112791
653	2	198314568	rs2914983	0.05	0.000177099	0.00290841	0.000148603	0.000137907	0.000201502	0.00414938	0.0199783	0.00570486	0.000271451	5.85872e-05	2.13987e-05	8.63416e-05	5.57979e-05	5.44854e-05	5.25306e-05	0.000574407	0.000187594	7.94305e-05	0.00011301	0.000467458	9.98148e-05	7.07549e-05	0.000104483	4.14685e-05	7.27992e-05	0.000297833	0.00797233	0.000173241	0.000687765	0.000940511	0.000327447
654	2	198337520	rs2565164	0.045	0.000516203	0.00880108	0.00303332	0.00192004	0.00348438	0.0100312	0.00714517	0.00495028	0.000467635	0.00103283	0.000585016	0.0015172	0.00110409	0.000797982	0.00102208	0.00153286	0.00349849	0.00172296	0.00177145	0.00598034	0.000949062	0.00142924	0.00188556	0.000507742	0.00114289	0.000210508	0.0226342	0.000146479	0.00390354	0.00446489	0.00221066
655	2	198277551	rs6710530	0.034	8.25009e-05	0.0169088	5.5538e-05	9.24793e-05	0.00010699	0.0226037	0.0079434	0.000448618	0.000102253	5.40464e-06	2.04682e-06	1.46112e-05	1.54853e-05	1.85223e-05	8.68361e-06	0.000136857	0.000173858	2.37598e-06	1.49539e-05	0.000244756	2.33755e-05	6.20174e-07	6.74563e-06	2.72011e-05	0.000317785	0.00388626	0.011376	0.000908375	0.000231374	0.000213231	0.000456414
656	2	198310862	rs2564383	0.034	0.00167459	0.0142039	0.00232118	8.88845e-05	0.00133586	0.0163728	0.00424544	0.001052	0.0013187	0.000223027	2.44797e-05	0.000266744	0.000270335	0.00030964	0.000218781	0.000403257	0.000589754	6.72881e-05	0.000362958	0.000726262	0.000301517	3.19968e-05	0.00012699	0.000137517	0.000433878	0.000781752	0.00904858	0.000498624	0.00127627	0.00156918	0.000850419
657	2	198277498	rs35157131	0.032	8.89644e-05	0.00214109	9.04899e-05	8.56223e-05	0.000105708	0.000477463	0.00303964	0.00037219	0.000117922	1.99214e-05	4.85095e-06	2.03489e-05	2.82807e-05	1.86724e-05	1.15836e-05	1.3446e-07	4.20751e-05	1.6722e-05	2.60636e-05	5.76207e-05	2.17784e-05	1.34177e-05	2.03712e-05	2.82905e-05	0.00013818	0.000338577	0.00414598	0.000165715	0.000230706	0.000240859	1.48513e-05
658	2	198280586	rs788022	0.032	0.00128537	0.014506	0.00285165	0.000113481	0.00216225	0.01834	0.00620059	0.0278762	0.00190302	1.72961e-05	2.01188e-06	2.96494e-05	2.07808e-05	2.52721e-05	1.46944e-05	0.000408316	4.90264e-05	1.37085e-05	2.48739e-05	0.000161163	2.7423e-05	9.98069e-06	1.42145e-05	5.11645e-07	0.00010547	0.000262444	0.016015	2.99197e-05	0.00013981	0.000217918	4.80814e-05
659	2	198281743	rs699318	0.032	0.000950376	0.00111768	0.00496747	0.00466673	0.00948229	0.00134152	0.000812203	0.00113885	0.000579381	0.000136947	6.02589e-06	0.000319944	1.88015e-05	0.000198381	0.000205663	0.00035459	0.000523029	0.000175061	0.000204857	0.000593548	5.78631e-05	5.38155e-05	0.000257865	5.68428e-05	7.27503e-05	0.00028691	0.00848965	0.000413294	0.000761531	0.000536352	0.000505293
660	2	198281776	rs699319	0.032	0.000219714	0.00114214	1.35452e-05	0.00583645	0.00456066	0.00204152	0.0117483	0.000448242	0.000781294	0.000262115	0.00011201	0.000223642	0.000419011	0.000142546	0.000385473	0.000124047	6.69481e-05	0.000637796	0.000749825	0.000284178	7.15256e-05	0.00043078	0.000770888	8.89793e-05	0.000715414	0.000442848	0.00413166	0.000686347	0.00091568	0.000833359	0.000214675
661	2	198293691	rs788021	0.032	0.000175748	0.0097712	0.00152241	0.00326666	0.001568	0.011759	0.00792018	0.00557368	0.000234408	0.000372828	4.79118e-05	0.000395807	0.000366783	0.000310631	0.000293923	0.000606673	0.000364238	0.000409966	0.000485776	0.00062407	0.000228278	0.000339465	0.00052875	1.7256e-05	0.000662136	0.000340727	0.00422019	0.000134827	0.00039497	0.000593893	0.000885477
662	2	198278834	rs3097384	0.027	0.000676248	0.00532272	0.00263929	0.00158327	0.00208566	0.0051603	0.00225103	0.000588025	0.000752686	0.000263529	2.55405e-05	0.000253341	0.000213377	0.000216011	0.000199605	0.00124008	2.30722e-05	0.000199232	0.000291808	5.57711e-05	0.000125847	0.000180347	0.000246632	0.000162284	0.000113235	7.75522e-05	0.00439289	5.69476e-05	0.0025857	0.002978	0.00116153
663	2	198340781	rs111744017	0.023	5.42321e-05	0.00975502	9.51006e-05	4.84512e-05	0.000207039	0.0119721	0.00764596	0.00146514	3.14622e-05	3.71248e-07	1.24579e-06	1.02387e-07	1.72469e-06	6.19862e-06	8.87143e-07	2.39492e-05	5.20318e-06	5.39236e-06	1.23458e-06	3.24282e-05	8.7925e-06	4.24575e-06	2.9814e-06	1.18096e-05	5.56791e-05	0.000684538	0.00118357	0.000106361	0.000116231	0.000125796	0.000184576
664	2	198393497	rs7580864	0.022	0.000247312	0.00218397	0.000114677	6.52329e-05	0.000426682	0.00274765	0.000291575	0.00413525	0.000294899	3.51666e-05	1.46835e-05	5.52179e-05	4.23161e-05	3.42581e-05	3.03326e-05	0.000220327	7.49446e-05	5.074e-05	6.03492e-05	0.000249802	5.89604e-05	4.62802e-05	6.16202e-05	8.0028e-06	5.11389e-05	6.71321e-05	0.0043866	0.00010989	0.000180066	0.000257119	8.83616e-05
665	2	198345797	rs787983	0.021	0.000857741	0.00516333	0.00144877	0.000139216	0.0016743	0.00607135	0.00300053	0.00578398	0.000866232	2.16665e-05	3.90774e-05	4.53244e-05	7.42829e-05	1.65615e-05	1.58389e-05	0.000265723	0.000130925	5.73846e-05	3.2586e-05	0.000330484	3.12375e-05	5.47359e-05	5.92477e-05	5.65291e-05	0.00114607	0.00102629	0.0132548	0.000181755	0.000164337	0.000254136	0.000279322
666	2	198286474	rs2565160	0.02	1.17896e-05	0.00323576	4.02015e-05	8.36533e-05	0.000432821	0.00250414	0.00587649	0.00304328	3.81395e-05	2.80223e-06	8.16505e-06	2.4753e-05	1.14577e-05	6.31879e-06	1.17904e-05	9.00668e-05	0.000268297	2.6628e-05	2.07745e-05	0.000587923	1.11165e-05	1.6363e-05	2.48252e-05	1.50149e-05	0.000122522	0.000204173	0.0112996	0.000530535	0.000508609	0.000616102	0.000190307
667	2	198285554	rs2565161	0.018	0.00389611	0.0251229	0.0102172	0.00140009	0.0214317	0.0289565	0.00112517	0.00614339	0.00422631	5.84841e-05	4.79442e-06	0.000124387	1.45538e-05	0.000110345	7.295e-05	0.000381311	0.000401065	4.27921e-05	0.000118126	0.000532407	0.000166226	3.45166e-05	5.46488e-05	2.83063e-05	0.000310602	2.02903e-05	0.0251595	0.000255748	0.00057913	0.000777639	0.000254777
668	2	198375329	rs7605813	0.018	0.000899224	0.00935228	0.00134415	0.000350982	0.00195807	0.0115157	0.000488497	0.0115327	0.00105043	8.16332e-05	6.10766e-05	0.000113687	0.000125624	6.80347e-05	6.40109e-05	0.0023637	0.000394909	0.000154039	0.000143078	0.0010885	9.92183e-05	0.000140034	0.000176524	2.61217e-05	0.000257951	0.00151265	0.00934392	0.00118426	0.00160561	0.00209552	0.00124917
669	2	198265350	rs12621129	0.015	0.000213897	0.00293821	0.000791061	0.00385244	0.000669122	0.00322336	0.00017621	0.000230065	0.000187523	0.00126701	0.000219725	0.00139417	0.00120415	0.000922235	0.00137346	0.000822866	0.00324162	0.00184877	0.00222082	0.00107291	0.000467781	0.00125918	0.00216907	6.48835e-05	0.000195455	2.3904e-05	0.00251579	2.45065e-05	0.00163959	0.00175413	0.000555109
670	2	198286581	rs2244271	0.015	0.000441451	0.00211495	0.000108179	0.00107771	0.000261516	0.00330645	0.0066702	0.00286364	0.00016907	0.000177347	5.05353e-05	0.000205166	0.000213249	0.000162265	0.000135559	0.000724016	6.85359e-05	0.000237857	0.000257762	6.27052e-05	0.000138054	0.00021345	0.000287142	2.36748e-06	0.00037233	0.000425855	0.00215396	0.00016555	0.000312759	0.000374299	0.000241335
671	2	198354414	rs2565163	0.015	0.000506401	0.00800566	0.000287491	0.000112823	1.87848e-05	0.00989474	0.00105173	0.0048774	0.000545217	5.10443e-05	1.52072e-05	6.50718e-05	3.95239e-05	3.63006e-05	3.12995e-05	0.000572191	0.000256279	7.78629e-05	7.03551e-05	0.000460782	6.40987e-05	7.17069e-05	9.08728e-05	1.8324e-05	0.000327348	0.000774636	0.000939906	0.000380327	0.000473525	0.000560692	0.000390697
672	2	198369370	rs6434930	0.014	0.00115688	0.00209597	0.00313268	2.86931e-05	0.00291699	0.00219588	0.00288558	0.00294595	0.00104319	2.90456e-05	3.90597e-06	2.21215e-05	1.59222e-05	1.83492e-05	1.38279e-05	0.00143612	0.000120799	3.42437e-05	2.89194e-05	0.000208582	1.26656e-05	2.83021e-05	2.88259e-05	0.000153918	0.000131025	0.000963274	0.0186423	0.000546513	0.00245072	0.0027869	0.00124357
673	2	198372035	rs6760600	0.013	0.00110862	0.0212383	0.00586432	0.000430065	0.0064379	0.0264427	0.0023406	0.0209443	0.00134607	0.000131991	0.000105407	0.000161027	0.000233436	7.95723e-05	9.78042e-05	0.00158896	0.00106518	0.000228951	0.000236424	0.00257736	0.000154124	0.00021471	0.000264053	8.01667e-05	0.000434537	0.000133708	9.60529e-05	2.47918e-06	0.00196672	0.00261222	0.00159747
674	2	198248128	rs787975	0.012	0.00397957	0.0106851	0.0131407	0.00193897	0.0118245	0.0123615	0.00465222	0.00532797	0.00281591	0.000298309	9.74578e-05	0.000290966	0.000427867	0.000206395	0.000198331	0.00336774	8.28385e-05	0.000426283	0.000427513	0.000319849	0.000217781	0.000381853	0.000491118	0.000150199	0.000907933	0.000306937	0.0123247	3.3576e-05	0.00224581	0.00315432	0.00163323
675	2	198403697	rs3792159	0.012	0.0002321	0.00344454	0.00207929	0.000567209	0.000421599	0.00476015	0.000274286	0.000603053	2.6172e-05	1.83114e-05	1.92809e-05	3.55067e-05	3.27786e-05	1.11817e-05	1.50175e-05	0.000948425	0.000254918	4.90081e-05	2.76947e-05	0.000502543	3.19539e-05	4.49808e-05	5.51145e-05	5.47946e-05	2.91611e-05	1.91154e-05	0.0013787	1.78425e-05	0.000514735	0.000405189	5.95208e-05
676	2	198362851	rs2605039	0.011	9.65493e-05	0.00697616	0.000364526	0.0157688	0.00263826	0.00872976	0.00254061	0.000767074	6.38454e-05	0.00457858	0.000686128	0.00550244	0.00417916	0.00452207	0.00453744	0.000488511	0.00306518	0.00562364	0.00794063	0.00407002	0.00315525	0.00407414	0.00610477	3.93916e-05	0.00109457	1.17003e-05	0.000478208	4.37677e-05	0.000266956	0.000124715	0.000127597
677	2	198409611	rs7568250	0.01	8.3007e-05	0.00693399	8.8321e-05	0.00322805	1.09621e-05	0.00735506	9.78988e-05	0.000293163	6.46679e-05	0.00133518	0.000168592	0.00170502	0.00115654	0.00160657	0.00128614	0.00139459	0.000505337	0.00140582	0.00175461	0.00059885	0.000688239	0.000918634	0.00173308	2.80547e-05	0.000599953	5.56106e-05	0.0104253	7.68232e-05	0.000383675	0.000389701	5.21075e-07
678	2	198376601	rs13429666	0.01	4.59962e-05	0.00554073	0.00100569	3.92147e-05	0.00116481	0.0078162	0.00218444	0.000863859	4.26755e-05	3.51913e-05	7.19592e-07	5.49677e-05	2.52158e-05	5.24173e-05	2.8353e-05	5.28174e-05	3.43882e-05	1.00144e-05	5.82359e-05	1.78558e-05	8.10799e-05	1.15039e-05	2.28991e-05	9.83576e-05	6.30552e-05	0.000873011	0.0164475	0.000436926	0.000372482	0.000357244	5.25052e-05
679	2	198413692	rs13418032	0.008	0.000210439	0.00252494	0.000359142	7.27787e-05	0.000497545	0.00318551	0.000314884	0.00242183	0.000251823	1.23208e-06	1.72322e-06	4.2303e-06	1.10463e-05	1.20758e-06	1.05827e-06	0.000151353	1.81986e-06	6.95983e-06	1.12585e-06	2.5864e-05	4.53321e-06	7.59377e-06	3.79607e-06	7.25023e-06	8.58894e-05	0.000107639	0.000889897	0.000114234	0.000192818	0.00016339	0.00013066
680	2	198414713	rs1563340	0.008	0.000457938	0.00977325	0.00131347	1.09565e-05	0.00212238	0.0131837	0.00465141	0.00494645	0.000425738	3.32987e-05	1.20869e-05	3.10282e-05	7.9251e-05	1.87153e-05	1.69697e-05	1.19284e-05	0.000215556	4.2813e-05	3.96401e-05	0.000110636	1.02189e-05	4.93875e-05	5.56703e-05	4.49468e-06	0.000366148	0.000112471	0.00209039	0.000158557	0.000326868	0.000285646	3.04179e-05
681	2	198400668	rs7590010	0.007	1.28674e-05	0.0139203	0.000234625	5.67557e-05	0.00039589	0.0146433	0.0023215	0.004557	0.000101588	0.000177567	0.000165457	0.000306122	0.000374808	0.000175931	0.000219503	8.2674e-05	0.00446106	0.000290099	0.000311328	0.00736087	0.000143571	0.000243516	0.000351319	1.46237e-05	3.80992e-05	1.8789e-05	0.0126116	0.000492137	0.000364166	0.000510115	0.000116677
682	2	198436103	rs7582536	0.007	0.000188461	0.00742608	0.00130926	0.0049683	0.000436515	0.00991663	0.00151978	0.000146675	0.000265994	0.001308	0.000224607	0.00207713	0.00149225	0.00151863	0.00146181	0.00065401	0.00635504	0.00147599	0.00261526	0.00718187	0.00115052	0.0010683	0.00167023	9.60015e-05	0.000578699	3.48101e-05	0.00515828	0.000103078	0.000178747	0.000269638	0.000332243
683	2	198260098	rs2564389	0.006	0.00365344	0.00406853	0.0136408	0.000771483	0.0156207	0.00488783	0.000575688	0.00765867	0.00424866	0.000306981	7.29075e-05	0.00038084	0.000359384	0.000269176	0.000226553	0.00276339	0.000191842	0.000406576	0.000511422	0.000326525	0.000387202	0.000354203	0.000486853	2.67094e-05	0.000835018	3.41427e-05	0.00837323	0.000200589	0.000128794	0.000132035	0.000110731
684	2	198383381	rs10187815	0.006	0.000108694	0.0168665	0.000417358	4.44713e-05	0.000298267	0.0216773	0.0043029	0.00725831	9.93104e-05	1.39228e-05	4.7606e-06	2.11738e-05	2.2028e-05	1.24237e-05	7.85173e-06	1.9231e-05	2.36757e-05	1.42198e-05	1.53971e-05	6.24256e-05	2.07484e-05	1.40263e-05	1.66637e-05	2.24732e-05	0.000442479	0.00100595	0.00966096	0.000307178	9.44212e-05	8.68407e-05	5.90761e-05
685	2	198403519	rs3792160	0.006	0.000139125	0.000904739	6.21527e-05	0.00706403	0.019929	0.00110593	0.000912253	0.00168765	0.000313804	0.0014048	0.00036484	0.00151075	0.00192898	0.00115555	0.00121787	0.00148527	0.000329082	0.00194688	0.00219886	0.000681654	0.000774692	0.00163702	0.00233648	6.55903e-05	0.00175367	6.65896e-08	0.00161496	1.8829e-06	0.000283729	0.00036069	0.000160887
686	2	198395099	rs7601800	0.006	0.00012264	0.00270639	1.99769e-07	0.000922082	7.31195e-05	0.00297865	0.00232572	0.00242173	0.000169076	0.000172429	5.11758e-05	0.0002149	0.000179694	0.000150204	0.000125099	0.00117284	0.000159212	0.00022942	0.00024255	0.000312324	0.000159126	0.000194282	0.000281518	4.24453e-05	0.000127293	0.00110684	0.00712502	0.00040973	0.001526	0.00173535	0.00127127
687	2	198365043	rs1116734	0.005	0.00148118	0.000972576	0.00166827	0.012903	0.0010429	0.000727624	0.000422597	0.00160539	0.00176209	0.0263761	0.0522425	0.02798	0.0261179	0.0393312	0.0344076	0.0214639	0.0467832	0.0220589	0.0264895	0.0182491	0.0379916	0.0220013	0.0243325	0.00153561	0.040373	0.0158969	0.0120656	0.0148606	0.013909	0.0132916	0.0173694
688	2	198409884	rs11680291	0.005	0.000799758	0.0211749	0.00119049	0.0288997	0.00184383	0.0240208	7.65445e-05	1.67433e-05	0.000284665	0.00189133	0.000166675	0.00164629	0.00213765	0.00189757	0.00145299	0.00130489	3.92469e-05	0.00190208	0.00280406	0.000113714	0.000857177	0.00145054	0.00207311	3.08466e-05	0.00125932	0.000218688	0.0185013	0.000589707	0.000685397	0.000783332	0.000396622
689	2	198431214	rs68022726	0.005	5.9431e-05	0.00159386	0.00033554	0.000168418	0.00138676	0.00198057	0.00094392	0.00487171	0.000497738	1.2961e-05	2.37954e-06	2.47515e-05	3.52407e-05	7.4851e-06	8.47984e-06	0.000502138	3.90941e-05	2.54941e-05	1.95012e-05	4.64668e-05	3.06962e-05	2.05313e-05	3.57705e-05	1.1659e-07	0.000170711	4.33563e-05	0.0071229	0.00030109	0.000320623	0.000389043	0.000103079
690	2	198401483	rs6713113	0.005	4.33072e-05	0.000114322	9.46633e-05	1.96769e-05	7.51154e-05	0.000937015	0.00236604	0.000941128	2.81516e-05	1.98307e-05	5.13873e-06	2.11826e-05	2.95162e-05	2.03737e-05	1.25917e-05	7.91996e-05	6.49598e-08	1.68754e-05	2.40309e-05	6.07572e-06	2.32909e-05	1.46141e-05	2.20272e-05	5.91623e-06	3.3807e-06	0.000150254	0.00774366	0.000255358	2.45986e-05	2.9746e-05	7.61952e-05
691	2	198478320	rs1455653	0.005	0.00431431	0.00149456	0.0161539	0.00317333	0.0321688	0.00168545	0.00184491	0.000345444	0.00188186	3.04983e-05	6.7103e-06	5.47024e-05	0.000237198	5.20656e-06	7.57061e-06	0.00151206	0.000364573	3.51872e-05	3.98667e-05	0.000453022	7.36262e-05	3.1447e-05	5.95714e-05	0.000357323	0.00142457	9.70627e-05	0.000994109	0.000234794	0.00403877	0.00451998	0.00155407
692	2	198242868	rs787979	0.005	0.000474915	0.00133659	0.00118814	0.00816771	0.00758333	0.00149997	0.00210029	0.0017678	0.000333918	0.000481926	6.17129e-05	0.000542838	0.000442538	0.000416741	0.000370347	0.000381942	3.27814e-05	0.000467495	0.000670507	3.58294e-05	0.000333155	0.000359588	0.000623925	0.000319926	0.000296512	0.000207295	0.00789072	0.000169131	0.00263973	0.00235627	0.00162369
693	2	198426960	rs6434933	0.004	0.000437621	0.019793	0.000686195	0.000284678	0.00228534	0.0239107	0.000979289	0.00251521	0.000310711	1.81334e-05	9.74348e-06	1.93625e-05	4.15029e-05	6.91914e-06	1.28002e-05	0.000199041	1.95815e-05	3.39261e-05	2.93145e-05	0.000122423	5.0104e-06	2.99735e-05	3.63507e-05	9.13217e-06	0.00014887	0.000172508	0.00409254	8.2762e-06	0.000311881	0.000394236	0.000254883
694	2	198431258	rs67580728	0.004	0.000139519	0.00587019	0.00051037	0.000188166	0.000664802	0.00683302	0.00207932	0.00174808	0.000141051	7.59002e-06	1.8112e-06	9.33651e-06	3.23367e-06	1.49968e-05	4.59841e-06	0.000115957	3.73861e-05	1.36759e-07	2.86609e-06	6.52915e-05	9.11957e-06	1.07361e-06	1.97618e-06	1.03908e-05	4.95911e-05	0.000220963	0.00507623	0.000556973	0.000314652	0.000394519	0.000250083
695	2	198480072	rs6719729	0.004	1.18595e-05	0.00278248	0.00307437	0.0045022	0.00162744	0.00346646	0.0101892	0.00132579	4.08385e-05	0.00238811	0.000924381	0.00288558	0.00218664	0.00180129	0.00177796	0.00192452	0.00101912	0.00332745	0.00331191	0.00216689	0.00210699	0.00315959	0.00389729	0.000189859	0.00122263	0.00170378	0.0197799	0.000388145	0.00164056	0.00167099	0.00161891
696	2	198265173	rs788017	0.003	0.000915774	0.00944336	0.0067552	0.0612576	0.011263	0.0118359	0.000591876	0.0012051	0.000684101	0.011409	0.0012496	0.0130977	0.0107345	0.0112143	0.0115837	0.00112432	0.00147347	0.0132438	0.0174282	0.00178805	0.00482041	0.00931585	0.0147169	0.000314948	0.00428348	7.97952e-05	0.0112399	0.000235721	0.00168794	0.00132275	0.000215402
697	2	198467141	rs13411968	0.003	0.00010244	0.00217006	1.45149e-05	0.000358729	0.000196558	0.000165612	0.000311298	0.000175883	0.000204712	0.000577755	0.000142823	0.000878113	0.000690019	0.000791464	0.00054973	0.000254116	0.00349709	0.000479967	0.000929609	0.00386685	0.000823867	0.00038012	0.000589912	2.57788e-05	0.000261247	0.000655575	0.0306105	0.000804538	0.00019726	0.000208085	3.87302e-05
698	2	198463090	rs10178946	0.003	3.7963e-06	0.00125273	2.33203e-06	0.00018458	0.000122109	0.00177564	0.00518581	0.00413487	8.80831e-05	0.000107185	3.50608e-05	0.000121272	0.000134748	8.46071e-05	7.89728e-05	0.000120186	0.00018336	0.00011753	0.00013847	0.000235462	9.40232e-05	9.38183e-05	0.000130613	1.25711e-06	0.000212312	0.000990972	0.00829291	0.00115219	1.06916e-06	2.33296e-06	0.000119808
699	2	198472886	rs6719483	0.003	0.00176296	0.00401323	0.00336019	1.69873e-06	0.00575769	0.0050263	0.0017911	0.00359257	0.000694574	0.00135222	0.000363029	0.00160631	0.00127682	0.00127076	0.00125587	0.00071642	0.000303069	0.00192083	0.00180756	0.000713214	0.000654904	0.00168938	0.00222702	5.36842e-05	0.000196906	0.000328707	0.000546455	0.000241116	0.000209922	0.000250865	0.000787264
700	2	198474908	rs77368480	0.003	0.000204001	0.0043737	0.000260894	0.000474474	6.72096e-05	0.000456274	9.33241e-05	0.000718448	0.000401982	9.3824e-05	6.44245e-06	8.21459e-05	2.95853e-05	8.722e-05	4.97001e-05	0.000238036	3.30033e-05	5.1542e-05	0.00013201	4.20004e-05	0.000109231	2.3827e-05	4.84518e-05	5.67874e-06	0.000169734	1.40504e-05	0.00198698	0.000344593	7.59512e-05	8.08302e-05	1.24214e-05
701	2	198477606	rs2124317	0.003	0.0019892	0.00389115	0.0126267	0.00298417	0.0144019	0.00431932	0.000258729	0.0016005	0.00184988	0.000512127	3.84147e-05	0.000843134	0.000510149	0.000763495	0.000792148	8.65012e-06	0.00172861	0.000517139	0.00105163	0.00256788	0.00029261	0.000278145	0.000616988	5.70139e-05	0.000542471	6.4843e-05	0.000612512	0.000141509	0.000136519	0.000293465	0.000178849
702	2	198450030	rs13414170	0.003	0.000100158	0.00226845	0.000240444	0.000475794	0.000291211	0.00247341	0.00521374	0.000793505	0.0004236	0.000110214	7.74284e-05	0.000175411	0.000128416	9.54159e-05	9.68711e-05	0.00117622	0.000647324	0.000155592	0.000176724	0.00130193	0.000155873	0.000131997	0.000197525	1.30726e-05	0.000191764	0.000564881	0.00721374	0.000459788	0.000575805	0.000766614	0.000117926
703	2	198466273	rs11900232	0.003	0.000473022	0.00424887	0.00356901	0.000243806	0.00498583	0.00556423	0.000199055	0.00674109	0.000689574	0.0004498	0.000339599	0.000566668	0.000532482	0.000343512	0.000386919	0.000875216	0.000438749	0.00084921	0.000616765	0.0015514	0.000316599	0.000795851	0.00099293	1.71368e-05	0.000561137	0.000127773	0.00243931	7.88509e-05	0.000334244	0.000420302	0.000264702
704	2	198437386	rs6434934	0.003	0.000178567	0.000895053	0.000238022	0.000448129	0.000288972	0.000936002	0.0022084	0.000258589	0.000184981	0.000346317	0.000118787	0.000363837	0.000375156	0.000248386	0.000277577	0.00053478	0.000184801	0.000455241	0.000443599	0.000422292	0.000224502	0.000391506	0.000525207	3.09289e-05	1.59959e-05	0.000249445	0.00240481	0.000574162	0.000680583	0.00076564	0.000468359
705	2	198446859	rs10172961	0.003	0.00117936	0.00248191	0.000248335	4.51887e-05	0.000197766	0.00401598	0.000213573	0.00194336	0.00156336	0.000567598	0.000332557	0.000636082	1.07344e-05	0.000233727	0.000257919	0.00219877	0.000845283	0.00165454	0.000660725	0.00161547	0.000527825	0.0019006	0.00163423	9.01754e-05	0.00254466	0.000743743	0.00434607	0.000483925	0.000984557	0.00121735	0.00040182
706	2	198474218	rs6723768	0.002	0.000162804	0.0104234	0.000361287	0.014739	0.000162207	0.0114591	0.000156228	4.82705e-06	7.42612e-05	3.07346e-05	1.41105e-05	0.000304409	2.47136e-05	0.000490509	9.10778e-05	0.000106544	0.000734553	0.000206566	0.000243155	0.000618337	0.000872102	0.000128408	0.000193377	1.16278e-05	0.000381224	0.000107964	0.0104871	0.000414138	0.000293292	0.000330223	0.000206434
707	2	198485341	rs2045245	0.002	0.00351462	0.0124245	0.00574997	0.000164219	0.00203838	0.0148574	0.00717615	0.0106776	0.00540649	4.84467e-05	1.19723e-06	7.59892e-05	3.53273e-05	6.31929e-05	3.88374e-05	0.000874216	6.96061e-05	2.29562e-05	7.80602e-05	7.18352e-06	0.000124572	1.98238e-05	3.38548e-05	8.24741e-05	4.94213e-05	0.000146579	0.00392801	0.000205846	0.000243375	0.000549752	0.000181417
708	2	198409392	rs11678929	0.002	0.000386373	0.00521654	0.000785382	0.000404621	0.00089488	0.00164708	0.00108352	5.15804e-05	0.00068421	5.219e-05	3.85909e-05	6.17873e-05	0.000123686	3.29501e-05	6.37767e-05	0.000545777	0.000536137	8.93522e-05	0.000121324	0.000866396	3.17254e-05	7.55594e-05	0.000112704	1.19372e-05	0.000417826	0.000470079	0.015982	0.000407868	0.000825636	0.00100204	0.00041514
709	2	198245965	rs55775495	0.001	0.00126314	0.00718991	0.00196808	0.00169538	0.00255423	0.00915041	0.00793962	0.000253754	0.00118937	0.000452991	0.000156925	0.000524401	0.000636082	0.000275141	0.000331975	0.000132818	6.47253e-05	0.000711201	0.0005579	0.000329732	0.000233434	0.00060576	0.000762726	0.000225929	0.00254804	0.000487793	0.0132453	3.20096e-05	0.00163184	0.00187294	0.000372959
710	2	198487278	rs1961558	0.001	0.00038551	0.00138552	9.0953e-06	3.03262e-05	0.000942908	0.00147367	0.00220942	0.000948403	0.000271201	6.82139e-05	3.15777e-05	8.86498e-05	0.000115309	6.18525e-05	6.93463e-05	0.00049116	0.000266947	7.25917e-05	9.24347e-05	0.000482063	4.55936e-05	7.36775e-05	0.000114819	4.22718e-05	7.14506e-05	0.000227654	0.00468031	0.000174286	0.000177292	0.000317143	0.000362554
711	10	18745105	rs7893279	0.192	0.000926913	0.00803439	0.0029996	0.000827569	0.00416779	0.00967981	0.00399967	0.00097589	0.00052811	0.000203775	0.000129815	0.000144491	0.000511454	0.000110504	0.000143963	6.50799e-05	0.00019597	0.000280588	0.00024756	0.00064089	6.3834e-05	0.000275489	0.000287797	4.06788e-05	0.000247875	0.000429037	0.00232294	0.000438543	7.22669e-05	0.000239817	0.000544341
712	10	18726218	rs7071123	0.097	0.00460046	0.0132643	0.0029451	0.000502573	0.00209679	0.0164056	0.00263865	0.000946534	0.00508666	2.51085e-06	1.8461e-05	7.64453e-05	4.16324e-05	0.000133734	4.98567e-05	0.000665769	0.000488986	0.000185332	1.09151e-05	0.000454042	0.000187748	0.000166657	0.00017247	8.48146e-05	0.000290683	0.000353972	0.0115876	0.000662403	5.18933e-06	0.00023086	0.000372516
713	10	18733661	rs4748467	0.055	0.00953584	0.00531714	0.00902829	0.137902	0.0486036	0.00982019	0.00361019	0.0161236	0.00771431	0.00863567	0.0015982	0.00945114	0.0135292	0.00806459	0.00827506	0.00251282	0.00635105	0.0110126	0.014542	0.015059	0.00452944	0.00869972	0.0119399	0.000340567	0.00615121	0.000643909	0.0361314	0.0012228	0.000609169	0.000282705	0.0021482
714	10	18742254	rs4748468	0.054	0.00247023	0.00314164	0.00485012	0.000302061	0.00706015	0.00382531	0.00149866	0.00908312	0.00189947	0.000269965	7.83284e-05	0.000357812	0.000181071	0.000187423	0.000259827	0.00111763	0.00209509	0.000460146	0.00040851	0.00354021	0.000221099	0.000382758	0.000557116	7.42464e-05	0.000409885	6.05732e-06	0.011465	7.5087e-05	0.000415426	0.000484921	0.00043023
715	10	18725985	rs7095057	0.054	0.000621405	0.00179049	0.00162939	0.00171371	0.000880565	0.00136831	0.00117278	0.000122637	0.00107798	0.000633421	3.60791e-05	0.000673797	0.000668662	0.000789952	0.000491941	9.66145e-05	0.000586919	0.000393736	0.00110497	0.000897699	0.000649696	0.00031089	0.000485669	1.76528e-05	0.00072994	0.000106192	0.00445005	0.000300128	0.00048211	0.000601659	8.46265e-05
716	10	18733293	rs4748466	0.053	0.000365519	0.00471339	0.000613276	0.00114095	0.00329942	0.0055639	0.00663592	0.00406657	0.000284138	0.000392572	0.00014453	0.000437044	0.00037979	0.000245401	0.000295823	0.00034197	0.000811907	0.000658323	0.00050813	0.00135352	0.000172478	0.00057638	0.000772286	0.000141469	0.00053859	0.000263011	0.00165451	7.67431e-05	0.000796486	0.000786711	0.000780951
717	10	18725659	rs1926026	0.047	1.90788e-05	0.00138325	7.65603e-05	0.0112311	0.00103988	0.00173481	0.000107075	1.03285e-05	1.54214e-05	0.000244528	4.39207e-05	0.00117563	0.000385173	0.000736855	0.000692442	0.000128072	0.00183127	0.000143193	0.00207214	0.00197258	0.00131181	8.31261e-05	0.00020092	2.74718e-05	0.000843309	3.73016e-05	0.00540033	0.000135916	0.000125423	9.79528e-05	0.000228616
718	10	18744719	rs7923938	0.043	0.00567184	0.00803443	0.00221749	0.00321666	0.00563461	0.00895581	3.61018e-05	0.0270471	0.00447841	0.000297162	0.000345566	0.000432566	0.000419099	0.000133139	8.38414e-05	0.00687482	1.77948e-05	0.00080749	8.91201e-05	0.000423683	0.000260391	0.000749346	0.00104307	9.83246e-05	0.000507611	6.94967e-05	0.0242705	0.000203459	0.000604227	0.00076028	0.000407735
719	10	18744005	rs12774837	0.04	2.1097e-05	0.00504364	0.000451111	0.00122953	0.000347722	0.00874212	0.00237342	0.000395231	7.43181e-05	0.000295889	0.000341444	6.61127e-05	0.000172365	0.000450673	0.0001662	0.000441749	0.0098468	0.000273075	0.000247169	0.013153	0.000691792	0.000290327	0.000358958	0.000140435	0.000298062	0.000116741	0.00891379	0.000353669	0.0022746	0.00247521	0.00107932
720	10	18751242	rs1998821	0.037	0.00445398	0.0105164	0.00834647	0.00143108	0.00867545	0.0113985	0.00296848	0.00848073	0.00394341	0.00210862	0.00153015	0.00263215	0.00317116	0.00166802	0.00207596	0.00555671	0.00919499	0.00341753	0.0031345	0.0193356	0.00147883	0.00296154	0.00381941	0.000171008	0.000911639	0.0011273	0.0363686	0.000489885	0.00220229	0.00281381	0.000431302
721	10	18751891	rs12784686	0.035	3.58602e-05	0.00559711	5.13438e-06	1.48232e-06	4.33624e-06	0.0104657	0.00102905	0.000842012	4.27235e-05	5.20746e-06	5.94014e-06	1.27644e-05	7.1275e-06	2.7756e-06	5.26555e-06	0.000175994	6.33205e-05	1.32307e-05	6.61967e-06	0.000109456	8.90833e-06	1.34853e-05	1.43965e-05	6.70675e-06	4.31549e-05	0.000404912	0.00213647	0.000107677	0.000235876	0.000311488	0.000227649
722	10	18727999	rs10764493	0.031	0.00104066	0.00489693	0.00194354	0.0012782	0.00204149	0.0057611	0.000690646	0.00258634	0.00104105	0.000591833	0.000470437	0.000747591	0.000735341	0.000308679	0.000598267	0.000938453	0.00241692	0.00115434	0.000889115	0.00416255	0.000240775	0.000950411	0.00132667	0.000190911	0.00052073	0.000124809	0.00827523	0.000164668	0.00136561	0.00146697	0.000341583
723	10	18751103	rs1998820	0.031	0.000321051	0.000370674	0.00157193	0.0269884	0.000230076	9.36314e-05	0.00113142	7.87471e-05	0.000578617	0.0116323	0.00131155	0.0118123	0.00787617	0.00975389	0.0107582	0.00130077	0.00697573	0.0131339	0.0144261	0.00796292	0.00490251	0.0111258	0.013558	8.41981e-05	0.00235548	1.10036e-06	0.00279632	1.27144e-05	0.000568658	0.000942029	0.000924569
724	10	18726326	rs6482437	0.029	0.000450268	0.00231619	0.00645162	0.00088188	0.00690383	0.0020894	0.00189657	0.000790697	0.00115048	0.000168435	3.66036e-05	0.00020701	0.000162574	0.000118834	0.000171374	0.000278339	0.000155584	0.000226943	0.000378679	0.0002632	0.000192272	0.000185539	0.000294456	0.000350755	0.000556547	0.000458438	0.013198	0.00133371	0.0026806	0.00290373	0.000747971
725	10	18740871	rs1325989	0.027	0.0014118	0.00164522	0.00426161	0.00110226	0.00686103	0.00207409	0.000902742	0.00359648	0.00100176	0.000196863	8.39061e-05	0.000243617	2.64016e-05	0.000158396	0.000147583	0.000224551	0.00132769	0.000330802	0.000324426	0.00141647	0.000235179	0.00028671	0.000355926	5.35918e-05	8.51604e-05	0.000172874	0.00744256	2.74014e-05	0.000778526	0.000853857	0.000268856
726	10	18734528	rs17691888	0.006	0.00189989	0.000684366	0.0102004	0.00481701	0.00614528	0.000521593	0.007985	0.000877539	0.00101315	0.000189684	0.000129509	0.000303265	0.00015644	9.28147e-05	0.000279293	0.00192203	0.000251011	0.000252511	0.000235487	0.000437616	0.000136576	0.000298511	0.000210822	8.82121e-05	0.00115328	0.000219519	0.0041602	3.22633e-05	0.00129928	0.00151453	0.00025868
727	10	18743467	rs912983	0.001	1.6381e-05	0.00423464	0.00113121	0.00407703	0.00417908	0.00559193	0.00201873	0.0034589	0.00031571	0.000586741	0.000182482	0.0006736	0.00117575	0.000548722	0.000506073	0.0011908	0.00276558	0.000673402	0.000943912	0.00404355	0.000462457	0.000505555	0.000771134	5.66209e-06	0.000178876	0.000260447	0.0004372	4.67412e-05	0.000838179	0.000946363	0.000678592
728	10	18717884	rs2209588	0	5.38479e-06	0.0018127	9.87751e-05	2.39536e-05	9.01977e-05	0.00109267	0.000887558	7.77864e-05	7.15884e-06	2.05189e-05	7.85978e-07	4.00359e-05	1.49473e-05	2.31762e-05	6.91065e-06	0.000419633	0.000492934	7.78469e-06	8.24267e-06	0.000206372	5.57471e-05	2.42842e-06	1.79363e-05	1.48949e-05	1.26855e-05	4.1374e-07	0.00480002	7.57829e-05	0.000342843	0.000345551	0.000102719
729	10	18721204	rs10741061	0	0.000428187	0.000821888	0.00108523	0.0147833	0.00179008	0.00156754	0.000400674	0.000227865	0.000438894	0.00103167	0.000136707	0.00127028	0.00103025	0.00114489	0.000950231	0.000285183	0.000306851	0.00105436	0.00160103	0.000424065	0.000713118	0.000797324	0.00130683	2.5043e-05	0.000347625	0.000172902	0.0120383	0.000268028	3.80855e-05	0.000218561	0.00020764
730	16	29966277	rs11646127	0.123	7.40106e-05	0.000545561	5.33299e-05	5.16169e-05	0.000142632	0.00159153	0.000803801	0.000292119	4.94623e-05	6.2738e-05	1.87926e-05	9.58135e-05	0.000110403	9.80796e-05	5.52992e-05	0.000155497	0.00070776	4.98116e-05	0.000107894	0.000911296	0.000139582	3.8309e-05	6.095e-05	9.36647e-06	0.0002376	0.000598877	0.0144841	0.000434172	2.56272e-05	1.56835e-05	5.02171e-05
731	16	29983119	rs9932196	0.033	0.000444298	0.00757509	0.00142761	0.000326913	0.00304437	0.00946748	0.0116908	0.00143671	0.000229355	6.95966e-05	5.24691e-06	0.000110869	3.54968e-05	8.32499e-05	4.65681e-05	0.000103632	5.04595e-05	4.57672e-05	9.17905e-05	4.03565e-06	0.000139238	3.61181e-05	6.52363e-05	6.97384e-05	0.000290567	0.000321972	0.00869894	9.44752e-05	0.0004244	0.000511227	0.0010748
732	16	30000901	rs3814881	0.032	0.000168652	0.00137616	9.71379e-05	0.000470123	0.000143745	0.00153509	0.00570269	0.00248177	3.32706e-05	0.000369112	0.00014383	0.000410826	0.000462802	0.000256556	0.000249047	0.000157478	0.000109217	0.000538594	0.000396837	0.000275487	0.000192468	0.000453616	0.000560962	7.30224e-05	0.00273019	0.00320137	0.00395024	0.0001084	0.000502365	0.000580337	0.000221446
733	16	29982484	rs12445982	0.031	7.05784e-05	0.00283405	0.000213208	4.89323e-05	0.000193014	0.00364634	0.00358193	0.000146225	0.000155924	5.20755e-06	3.9858e-06	1.66841e-05	1.06152e-05	8.27675e-06	8.28177e-06	1.12541e-05	8.20917e-05	9.10778e-06	9.73433e-06	0.000155132	1.13835e-05	9.49329e-06	1.33807e-05	4.38732e-05	0.000295625	0.000884907	0.0108373	0.000196075	0.000133056	0.000133591	0.000238155
734	16	29983148	rs9925102	0.027	0.000483979	0.00189567	0.00128883	0.000465698	0.00189175	0.00240371	0.00111848	0.00219847	0.000398781	2.27388e-06	4.51642e-06	1.63983e-06	1.18573e-05	3.33809e-06	3.0208e-06	0.000342431	3.36022e-05	1.68111e-05	1.16148e-05	7.12241e-05	7.93662e-06	1.22068e-05	1.80162e-05	3.26021e-05	4.37424e-05	8.91238e-05	0.000178143	2.55243e-05	0.000931513	0.00107128	0.00087033
735	16	29988349	rs4283241	0.027	0.00083214	0.00519379	0.000818851	5.62672e-05	0.000559417	0.00661259	0.00708181	0.00310647	0.000627217	9.25218e-05	3.5633e-05	0.000107909	7.01579e-05	5.28907e-05	4.53487e-05	0.000921502	3.05272e-05	0.000148242	0.000104253	5.96198e-06	9.1117e-05	0.000129822	0.000156648	0.000138981	0.00048668	0.00128625	0.00263262	8.3359e-05	0.0017669	0.00199308	0.00198658
736	16	30003076	rs9924686	0.026	0.0103884	0.000930442	0.0170991	0.0152167	0.0365583	0.00118247	0.0140119	0.0109639	0.00650696	0.000804367	0.000344233	0.000786316	0.00127259	0.000441595	0.000477536	0.000665751	0.000137667	0.00135329	0.000917758	0.000352148	0.000378422	0.00120803	0.00121484	0.0019762	0.0102536	0.00244114	0.0142472	0.00407019	0.00602537	0.00619262	0.00587805
737	16	29968015	rs7204797	0.025	1.83376e-05	0.00155365	3.3509e-05	0.000207155	0.00018588	0.000467658	0.00802068	0.000566795	2.45437e-05	8.73152e-05	1.13175e-05	0.000103412	8.40829e-05	0.000118433	6.5307e-05	0.000487071	0.000381872	8.15082e-05	0.000158349	0.000253947	0.000143116	6.36467e-05	0.000102884	2.19488e-05	0.000101701	4.728e-05	0.0094012	0.000120539	2.78163e-05	2.00234e-05	1.30036e-05
738	16	29971265	rs4788200	0.025	0.00028138	0.00484553	0.000320809	0.000500714	0.000518738	0.00855556	0.00283456	0.00135767	0.000244885	1.33467e-06	4.93281e-06	6.0781e-06	1.30606e-05	1.0071e-05	4.54174e-06	0.000136974	4.55853e-05	1.56602e-05	6.97523e-06	0.000111195	2.46396e-05	1.28764e-05	1.65257e-05	1.97578e-05	7.47803e-05	0.000786964	0.00221345	0.00077883	0.000972974	0.00114569	0.000724934
739	16	30000330	rs11150579	0.024	0.000526864	0.00123088	0.000451533	7.79382e-05	0.000594081	0.00161356	0.00425318	0.00764351	0.000593823	3.30074e-05	1.11459e-05	4.92737e-05	2.55295e-05	2.13506e-05	1.77719e-05	0.000366542	6.62114e-06	6.83027e-05	4.78609e-05	2.97816e-05	4.31387e-05	6.05679e-05	6.62291e-05	7.80346e-05	0.00145222	0.00353323	0.0107307	0.000764735	0.00141957	0.00162248	0.00125848
740	16	30011618	rs12921996	0.024	0.00128651	0.00242674	0.00486338	0.00587495	0.00946243	0.00253841	0.00419393	0.00548247	0.000683776	0.00121538	0.000693778	0.00137008	0.0022017	0.00082734	0.000851898	0.00090996	0.00152575	0.00189681	0.00142108	0.00317507	0.000603451	0.00166813	0.00188168	0.000481974	0.00397365	0.00815078	0.0206281	0.000311553	0.00194676	0.00233936	0.00177532
741	16	29993686	rs9925915	0.024	0.000456942	0.00299022	0.000954781	0.000179756	0.00159812	0.00356235	0.00361499	0.00288126	0.000354568	1.33152e-05	7.46755e-06	1.5889e-05	1.59096e-05	7.88117e-06	7.04924e-06	0.000188936	4.91581e-06	2.42483e-05	2.30309e-05	2.25405e-05	1.72154e-05	2.24963e-05	2.77062e-05	3.59924e-05	0.000163535	0.00117118	0.00975359	0.000373131	0.000527754	0.000548894	0.000555268
742	16	29960468	rs8056535	0.023	3.34649e-05	0.00293046	8.28393e-05	0.000258335	0.000143723	0.00441146	0.00173014	0.00426357	9.76596e-05	2.7706e-05	3.30867e-06	2.7198e-05	3.57782e-05	2.83598e-05	1.39879e-05	0.000108506	5.79027e-05	2.0307e-05	2.9146e-05	0.000101704	2.25557e-05	1.75281e-05	2.44523e-05	5.36558e-06	0.000241644	0.000676238	0.010406	0.00055053	0.000149885	0.000155141	0.000241943
743	16	29986205	rs10871451	0.022	0.0401475	0.000897059	0.049918	0.010301	0.0925233	0.00166728	0.00271648	0.0173745	0.0315471	0.00162875	0.000897765	0.00156623	0.00238678	0.000881759	0.00106675	0.00415125	0.00202168	0.00264197	0.00201762	0.00514004	0.00113443	0.00230347	0.00246622	0.00120203	0.000923668	0.0108937	0.0139626	0.00077704	0.0109683	0.0108133	0.00873276
744	16	29986525	rs11150577	0.022	0.0042641	0.00686349	0.0100227	0.00841431	0.0110502	0.00802568	0.0157644	0.00051497	0.00263599	0.000337754	0.000162265	0.000368674	0.000667703	0.000235339	0.000233347	0.00201893	0.00124238	0.000472464	0.000389057	0.00156069	0.000151867	0.000331759	0.000512117	0.000858526	0.00131698	6.45835e-05	0.0179964	0.000618322	0.00543535	0.00534397	0.00324982
745	16	29960593	rs4788195	0.022	8.16819e-05	0.00236017	0.000168369	5.0643e-06	0.000203249	0.00239164	0.00176252	0.000512971	0.00011215	1.02688e-05	2.89163e-06	1.53859e-05	2.00677e-05	1.44954e-05	9.66791e-06	0.00019153	6.45765e-05	6.86091e-06	1.24433e-05	8.73209e-05	8.54739e-06	5.70909e-06	1.01908e-05	9.48238e-06	5.56668e-05	0.000379853	0.00526434	0.000186137	0.000353276	0.000421785	0.000281179
746	16	29964357	rs12918652	0.022	9.94976e-05	0.000760108	0.000258967	1.98334e-05	0.000268619	0.00107104	0.00894038	0.00297429	0.000122505	1.23095e-06	6.85614e-08	4.80417e-06	1.85909e-06	2.00816e-08	1.2112e-06	2.84259e-05	1.44659e-05	2.1309e-06	3.01347e-06	2.6601e-05	7.9179e-06	1.14925e-06	1.75642e-06	2.44086e-05	9.60473e-06	0.000414163	0.0112791	0.000323104	0.000275364	0.000308882	0.000156511
747	16	29972690	rs4788201	0.022	0.00221574	0.000639655	0.00123576	0.00503112	0.00265609	0.000608072	0.000216305	0.00611679	0.00146509	0.000667617	8.47662e-05	0.000721012	0.000558308	0.000459693	0.000486626	0.00017022	0.000165459	0.000657307	0.000812028	0.00019211	0.000429919	0.000464722	0.000738328	0.000101332	6.2231e-05	0.00418333	0.00870594	0.00192079	0.00057283	0.000236362	0.000192482
748	16	29974167	rs6565173	0.022	0.00252575	0.00081826	0.00941369	0.0114651	0.00486749	0.00113024	0.00600591	0.00175068	0.00148988	0.0079735	0.00209569	0.00927443	0.00449198	0.005254	0.00529901	0.00525918	0.000601288	0.0105398	0.0093014	0.00105252	0.00581833	0.00917589	0.0111884	0.00269493	0.00728015	0.0010052	0.00716424	0.000291868	0.0049593	0.00479984	0.00176772
749	16	29982961	rs9932702	0.021	0.0011705	0.00594241	0.00157025	5.47809e-05	0.00338866	0.00625274	0.00954597	0.0496286	0.000886813	3.56869e-05	1.70921e-06	2.1459e-05	4.85782e-05	2.53737e-05	1.75095e-05	0.000205191	4.72194e-05	2.25985e-06	2.29807e-05	0.00019322	1.05824e-05	1.0684e-05	1.34269e-05	8.34386e-05	2.29292e-05	0.00197945	0.0351637	0.00108524	0.000717303	0.000948511	0.000406113
750	16	29993108	rs11642046	0.021	0.00115659	0.00521207	0.000864842	0.000438344	0.000767629	0.00692633	0.0197961	0.0132918	0.00181225	0.000123479	6.03886e-05	0.000169364	0.000144614	8.60392e-05	9.0288e-05	0.000525028	7.37379e-05	0.000226464	0.000189273	0.000284078	0.000123329	0.000209395	0.000251404	7.33233e-05	0.00170221	0.00176301	0.0147361	0.000283988	0.00121735	0.00128905	0.000168294
751	16	29994736	rs3814884	0.021	0.0039688	0.00125482	0.00217243	0.000596439	0.00472895	0.00150518	0.0026245	0.0190839	0.00260961	0.000516582	0.000235126	0.000653284	0.000629413	0.000387435	0.000303832	0.0016054	0.000172774	0.000930757	0.000674448	0.000629467	0.000471155	0.00085538	0.000882868	9.55453e-05	0.00404666	0.0082434	0.0133761	0.000845544	0.001142	0.00114877	0.000734488
752	16	29995218	rs4788204	0.021	0.000833141	0.00100362	0.00629753	0.00893143	0.00782539	0.000412561	0.0236193	0.0107059	0.000428804	0.00882944	0.00219674	0.00904304	0.00769704	0.00555464	0.00663357	0.000178664	0.00043869	0.0116348	0.0105518	0.000844039	0.00371317	0.00994008	0.0117399	0.000222819	0.00784014	0.00227157	0.00277516	1.367e-05	0.00170054	0.00203184	0.0045682
753	16	29967434	rs4788196	0.021	0.000453511	0.0192522	0.000621366	0.000122987	0.000869886	0.0218192	0.00141402	0.00282732	0.000712269	0.00128272	0.000764426	0.00196273	0.00185433	0.00119979	0.00143647	0.000610171	0.00816132	0.00195135	0.00206786	0.0160941	0.00104155	0.00167704	0.0023514	5.69921e-05	0.000865521	5.51506e-05	0.016137	1.13994e-06	0.000464122	0.000650593	0.000416772
754	16	29977562	rs4787486	0.021	9.58925e-06	0.0012286	8.80961e-05	4.29058e-05	0.000403034	0.000312507	0.000430984	0.00110427	5.38537e-05	7.4594e-06	2.02665e-06	7.32439e-06	4.14852e-06	1.65291e-05	7.82369e-07	0.000100892	0.000115823	2.13762e-06	2.61277e-06	0.000152056	2.15299e-06	3.92062e-06	1.28802e-06	2.63916e-06	0.000162269	0.000197262	0.00159544	0.00054809	0.000166093	0.00025654	0.000170428
755	16	30013674	rs4788210	0.02	0.00768789	0.00173423	0.0102893	0.00111951	0.016534	0.00228517	0.00253028	0.0255416	0.00445474	0.000138539	4.30853e-06	0.000250984	0.000287627	0.000139014	0.000192228	0.00338825	0.000267309	0.000232418	0.000160365	0.000748063	7.95769e-06	0.000186855	0.000203772	0.000700315	0.00111417	0.0013201	0.0150677	0.000231367	0.00350714	0.00333446	0.00298263
756	16	29988941	rs4583255	0.019	0.00051314	0.000109572	0.000939116	0.00441098	0.00707671	0.000319187	0.0237769	0.00069616	0.00128155	0.025079	0.0133907	0.0254487	0.0195125	0.0172476	0.0203782	0.00178289	0.00306406	0.0329589	0.0295305	0.00583816	0.0130436	0.0298734	0.0324118	0.00119298	0.00701065	0.00269932	0.00396505	0.000781096	0.00167049	0.00167525	0.0010479
757	16	29995880	rs4787489	0.019	0.00118875	0.00136437	0.000545565	0.000256335	0.000846803	0.00100082	0.0154534	0.00113739	0.00113356	0.000471577	0.000157575	0.000413107	0.000424352	0.000270431	0.000287333	0.00104833	6.7874e-05	0.000714284	0.000598581	9.40314e-05	0.000300047	0.000657883	0.000781626	0.000135572	0.000209976	0.000327406	0.0109214	0.000484088	0.000532795	0.000468414	0.00156437
758	16	29962352	rs7190185	0.019	0.000171319	0.000643402	6.54175e-05	0.000149875	8.08388e-05	0.000434116	0.000843592	0.000515107	0.000352026	2.44635e-05	5.10768e-06	2.63511e-05	1.67334e-05	1.53365e-05	1.04733e-05	9.47705e-05	3.32868e-06	2.74573e-05	2.63033e-05	6.2132e-06	2.91956e-05	2.58162e-05	2.86342e-05	2.56754e-07	0.000505827	0.00228265	0.00318164	0.00200933	4.73019e-05	7.14981e-05	3.9544e-05
759	16	29978003	rs4788202	0.019	1.31064e-05	0.00946736	0.000110612	8.51369e-06	8.38093e-05	0.010762	0.00137178	0.00132517	2.21592e-05	3.21459e-05	3.35975e-07	2.69164e-05	5.32662e-05	5.00245e-05	1.15927e-05	0.000188844	0.000187777	5.95336e-06	1.72614e-05	0.000265566	3.85594e-05	7.88766e-06	6.9571e-06	3.94277e-07	0.000478322	0.000283383	0.00114503	0.001029	0.000192987	0.000235896	8.20834e-05
760	16	29978827	rs4788203	0.017	0.000116782	0.00188306	0.000194496	0.000156514	0.000176367	0.00264238	0.00358948	0.000760853	0.000151729	9.01729e-05	5.48784e-05	0.000131908	0.000148812	9.2883e-05	7.17677e-05	0.000315378	0.000621562	0.000118697	0.000124548	0.00135121	0.000104528	0.000112386	0.000151457	6.09786e-06	0.000206037	0.00102875	0.00782326	0.000245452	0.00021209	0.000293693	5.4203e-06
761	16	30017895	rs3814880	0.017	0.000322053	0.000507884	0.000977139	0.000267982	0.00277224	0.000316519	0.00341535	0.0109318	0.000243202	3.75231e-05	2.49233e-05	5.26105e-05	6.70578e-05	2.53955e-05	2.63359e-05	9.41636e-05	0.000107878	7.89906e-05	5.39519e-05	0.000298203	2.82384e-05	7.12718e-05	7.55517e-05	0.000209025	0.00109968	0.00151034	0.006181	0.000485737	0.00110857	0.00135252	0.000984626
762	16	29965496	rs11150576	0.017	0.00144836	0.0229435	0.00471675	0.000332498	0.00229185	0.0256145	0.000931698	0.00534148	0.00250786	1.09185e-05	6.26437e-06	4.01412e-06	2.46612e-05	1.42638e-05	4.13955e-06	0.000641092	2.87099e-05	2.40185e-05	1.82827e-05	3.35486e-05	7.6585e-06	2.49825e-05	3.05991e-05	8.07474e-05	0.000836039	6.65141e-05	0.0165207	0.000209905	0.00131832	0.00151682	0.000565303
763	16	30014564	rs11150580	0.016	0.00104954	0.000430036	0.00168971	0.00189954	0.00186687	0.000399455	0.00105435	0.00286319	0.000973347	0.000504198	0.000152343	0.000566872	0.000441719	0.000296464	0.000290798	0.000929276	6.2483e-05	0.000790254	0.000600848	0.000141179	0.000403698	0.000632792	0.000747918	0.000485133	0.00173315	0.00555706	0.0100196	0.000137243	0.00278967	0.00291472	0.00190927
764	16	29984070	rs11901	0.016	0.00115975	0.00353815	0.00134792	0.000544568	0.00116437	0.00535206	0.00109285	0.00226222	0.00123065	5.40882e-05	2.34004e-05	7.19451e-05	6.85384e-05	3.61745e-05	3.26681e-05	0.00148565	5.59537e-05	9.30934e-05	7.73422e-05	0.000128574	4.67659e-05	7.98404e-05	0.000109976	0.000139518	0.0010366	0.00128745	0.00971237	0.000210181	0.00260997	0.0027908	0.00159439
765	16	30013266	rs4788209	0.015	0.00332332	0.000116264	0.00352051	0.000622188	0.00653414	0.000183534	0.00320584	0.00514403	0.00220583	0.000269126	0.000104686	0.000296615	0.000260438	0.000151322	0.000154967	0.00124534	1.19286e-05	0.000473946	0.00034566	4.5401e-05	0.000247425	0.000386525	0.000475289	0.000379617	0.000458687	0.00946379	0.0141642	0.00135198	0.00284883	0.00285185	0.0016539
766	16	29984839	rs4318227	0.015	0.00167233	0.00246333	0.00160289	0.0135348	0.00132555	0.00276736	0.00121003	0.0014208	0.00178379	0.0133752	0.0267662	0.0143613	0.0113348	0.0202636	0.0163109	0.0209727	0.01948	0.0100876	0.0127693	0.00633937	0.0232969	0.0101422	0.0110476	0.000817351	0.0501763	0.0132957	0.01046	0.00800973	0.0105028	0.0109901	0.0154949
767	16	29962802	rs7193532	0.015	0.000276758	0.000342458	0.000125738	4.95303e-05	4.49566e-05	9.49278e-05	0.00854157	0.00225574	0.000323747	1.45096e-05	7.35898e-07	7.65163e-06	1.47623e-05	6.58732e-06	3.93231e-06	2.19854e-05	5.88779e-06	6.09001e-06	1.17221e-05	1.75493e-05	8.59654e-06	3.29842e-06	5.73025e-06	2.67197e-05	0.000661186	0.00555947	0.00696003	0.00371931	0.000370199	0.000381068	0.000369627
768	16	29982566	rs12934406	0.013	0.000602236	0.0065413	0.00112681	0.000399513	0.000302821	0.00823674	0.0172766	0.0453795	0.000629395	1.19253e-06	1.66056e-05	2.06986e-07	1.57684e-05	2.13055e-06	1.46819e-06	8.56727e-05	0.000268963	1.02865e-06	8.30353e-06	0.000657323	4.29602e-06	4.78484e-06	3.7952e-06	3.56545e-05	5.84847e-05	0.00214216	0.00490126	0.000593124	0.000630398	0.000510433	0.000226666
769	16	29958216	rs8054556	0.01	0.000753214	0.000160426	0.00151617	0.0008062	0.00290151	0.000753671	0.0108732	0.00588165	0.00059776	2.65747e-05	1.10047e-05	3.68778e-05	4.35817e-05	1.97973e-05	2.33831e-05	0.000426689	3.1832e-06	5.07975e-05	4.94378e-05	5.4955e-05	1.22509e-05	4.37648e-05	6.28879e-05	0.000105293	0.0003839	0.00291715	0.0300165	0.00190551	0.00184879	0.00215048	0.00104869
770	16	29970834	rs4788197	0.003	0.00880784	0.0104747	0.0180931	0.00393136	0.0376517	0.0108891	0.00758372	0.0137333	0.0033895	3.16384e-05	7.31461e-06	1.68113e-05	0.000155467	2.10176e-06	7.86316e-05	0.00261435	0.000759834	0.000129207	4.99189e-07	0.00160643	4.89664e-05	0.000141005	0.00012522	0.000857222	0.00536443	0.00174117	0.044523	0.00189051	0.0050778	0.00583052	0.0027219
771	16	29970835	rs4788198	0.003	0.00657966	0.00554413	0.00956894	0.00174842	0.0208714	0.00618292	0.00187182	0.00822603	0.00352248	0.000260985	0.000282252	0.000127013	0.000942168	0.000117128	0.000166017	0.000309451	0.000561541	0.00041502	0.000273357	0.00188237	0.000110497	0.000395745	0.000367513	0.00038291	0.00360842	0.00157522	0.0109542	0.00238178	0.0034261	0.0035384	0.000618195
772	22	41587556	rs9607782	0.971	0.000103093	0.00131665	5.09713e-06	4.25136e-05	6.12242e-05	0.00157508	0.000316069	0.00295536	0.000191435	8.40554e-06	3.44488e-06	1.20729e-05	1.30547e-05	8.34756e-06	6.28796e-06	0.00011144	3.25105e-05	9.9162e-06	1.10721e-05	5.78093e-05	8.26881e-06	8.65193e-06	1.39991e-05	7.72485e-06	5.5932e-05	0.000238029	0.00101826	0.000143174	9.94457e-05	0.000112883	4.6107e-05
773	22	41418229	rs71327107	0.002	0.003815	0.00118731	0.0102671	0.00962087	0.00619894	0.00126215	0.00295091	0.00875777	0.00129306	0.000584357	0.000228548	0.00129678	0.000762358	0.000351924	0.000906285	0.00303468	0.00214545	0.000246704	0.000312693	0.00687106	0.000625961	0.00104087	0.000303037	2.96757e-05	0.00965789	0.022233	0.0156533	0.0116431	0.000473194	0.000644475	0.000904456
774	22	41474077	rs9607771	0.002	3.86522e-06	0.00273281	5.06886e-05	7.19752e-05	7.92427e-05	0.00127915	0.00524571	0.000568219	1.20779e-05	2.37525e-06	1.86048e-06	1.05933e-05	1.84344e-06	3.88073e-06	4.39436e-06	1.15403e-05	6.81028e-05	3.14397e-06	4.05579e-06	8.11641e-05	1.22235e-05	3.68516e-06	4.79384e-06	2.92396e-05	4.57747e-05	0.000647773	0.0159825	0.000542497	0.000195848	0.000214377	3.04435e-05
775	22	41418154	rs926914	0.001	0.00600582	0.000734955	0.0141112	0.0477101	0.011172	0.000837132	0.00375509	0.00186735	0.00547642	0.0146783	0.00343458	0.014876	0.0162629	0.00851212	0.0103148	0.00974554	0.00623519	0.0157525	0.013867	0.0176676	0.00713585	0.0157827	0.014779	0.000462306	0.0148918	0.00774643	0.0140223	0.0140589	0.00430079	0.00436053	0.00566673
776	22	41478482	rs9623320	0.001	1.04918e-05	0.00278625	5.1558e-06	4.12061e-05	1.14799e-05	0.00452188	0.000455175	0.000592841	1.91126e-05	2.09569e-05	2.74284e-06	2.48711e-05	2.96587e-05	2.73467e-05	1.409e-05	1.43332e-05	2.07277e-05	1.22709e-05	2.58271e-05	1.62188e-05	2.94062e-05	9.78474e-06	1.71211e-05	2.76521e-06	1.47214e-05	0.00034016	0.00279403	2.65501e-05	4.65252e-05	4.92348e-05	4.64416e-05
777	22	41479672	rs12157997	0.001	3.2187e-05	0.00351323	7.79834e-05	1.09351e-05	0.000254335	0.0041258	0.0138304	0.00454087	5.97199e-05	4.23475e-05	1.14839e-05	4.94936e-05	5.86794e-05	4.61393e-05	2.65727e-05	0.000159124	2.19431e-05	3.31703e-05	4.94794e-05	1.23873e-05	6.20725e-05	2.90748e-05	4.43452e-05	2.50489e-05	8.44125e-05	4.58453e-05	0.00735387	0.000422501	0.000253217	0.000262661	0.000157191
778	6	84407466	rs217287	0.078	1.67992e-05	0.00601509	6.88746e-05	0.00040594	0.000776084	0.00667983	0.00492369	9.59674e-05	2.24193e-05	0.000513775	3.29067e-05	0.000700765	0.000454183	0.000881073	0.000335228	0.000603098	0.00168533	0.000193191	0.000992181	0.000924801	0.0024421	0.000139876	0.00022572	7.14403e-06	0.000345774	2.52579e-05	0.00527294	9.90103e-05	0.000386425	0.000386918	0.000152731
779	6	84328660	rs3798869	0.064	1.42424e-05	0.00190851	6.92392e-05	1.29864e-05	0.000351435	0.00141829	0.00200759	0.00021731	2.41165e-05	0.0009469	5.76626e-05	0.00146823	0.000645084	0.00180396	0.000800505	0.000816239	0.00234295	0.000494069	0.00201703	0.00170994	0.00314226	0.000307632	0.000583005	1.6909e-05	0.000174458	2.75922e-05	0.00124759	3.31168e-05	0.000346775	0.00035886	0.000123453
780	6	84344689	rs217331	0.064	0.000667016	0.0621625	0.00092599	0.0218589	0.000280561	0.0702834	0.00052512	6.01339e-05	0.000542192	0.00586636	0.000633859	0.00628904	0.00535263	0.00586951	0.00538919	0.00288196	0.000400389	0.00582048	0.00863621	0.000576528	0.00314277	0.00420673	0.00709758	8.08391e-05	0.00183065	4.38053e-05	0.0116623	0.000254785	0.00208204	0.00220233	0.000802883
781	6	84401807	rs217289	0.048	0.000618105	0.0130714	0.00322734	0.00418156	0.0116815	0.0162803	0.000807803	0.000656562	0.000480327	0.000293806	8.80983e-05	0.000311949	0.000960282	0.000330484	0.000287619	0.000425357	0.00481633	0.000319259	0.000576268	0.00578897	0.000202892	0.000218303	0.000355268	2.67619e-05	0.000216824	0.000191936	0.0252138	0.000145744	0.000577743	0.000593303	0.000139661
782	6	84373058	rs60730	0.042	0.0154152	0.0315433	0.0282253	0.000428669	0.033824	0.0387488	0.000328598	0.0128162	0.0105067	3.9132e-05	5.15317e-05	6.77321e-05	9.12172e-05	0.00010992	4.25671e-05	0.000270196	0.000768173	4.1532e-05	9.73159e-05	0.00196232	8.09949e-05	4.15541e-05	4.09483e-05	3.03761e-05	0.0002195	0.000116489	0.0263535	0.000255324	0.000238757	0.00040873	1.32616e-05
783	6	84398565	rs217290	0.042	0.00131777	0.0102835	0.00230792	0.000426596	0.00210486	0.0137371	0.000252595	0.0170993	0.0013797	0.000306117	0.000114927	0.000528844	0.000295803	0.000431779	0.000291102	0.000893482	0.00114984	0.000366615	0.000391365	0.0021978	0.000314874	0.000294996	0.000468838	3.67709e-05	0.000644352	0.00050978	0.00438091	0.000456245	0.000359733	0.000379537	0.000419716
784	6	84354614	rs217322	0.03	0.000233887	0.0212142	0.000876887	0.00041569	0.00159265	0.0239637	0.000918839	0.00292348	0.000121876	0.000131688	2.48594e-05	0.000220757	1.44215e-05	0.000224081	0.000111383	0.000101823	0.00225428	2.91916e-05	0.000290688	0.00449228	0.000490915	1.14552e-05	5.64754e-05	1.306e-05	3.16773e-05	8.67109e-05	0.0061653	5.77914e-05	0.000207049	4.5999e-05	0.000219575
785	6	84354101	rs217323	0.028	4.92074e-05	0.000547811	0.00175968	0.00120103	0.00512099	0.000830546	0.000138484	0.000564843	1.63726e-05	8.53632e-05	2.39721e-05	8.88186e-05	0.000382779	8.68419e-05	9.48291e-05	0.000233973	0.00211245	9.77593e-05	0.000186275	0.0029246	4.65838e-05	5.94584e-05	9.8868e-05	9.93139e-07	8.59071e-05	6.04336e-05	0.00239383	0.000113389	3.2003e-05	2.129e-06	5.87744e-05
786	6	84357144	rs217318	0.028	8.46033e-05	0.0133542	0.000381067	0.000340146	0.00282562	0.0153943	8.12954e-05	8.03277e-06	7.67247e-05	1.60825e-05	4.37727e-06	9.41786e-05	0.000228651	9.10405e-05	2.19787e-05	0.000299375	0.00105058	6.91228e-06	0.000121626	0.000608817	2.68277e-05	1.35687e-05	3.35111e-05	7.3984e-06	0.000170322	1.53289e-05	0.00215277	0.000153483	0.000115397	0.0001194	5.82536e-05
787	6	84387905	rs91894	0.028	0.000193361	0.000167377	0.000917636	0.000284746	0.000676155	6.44773e-05	0.000453096	0.000868641	0.000280298	0.00180525	0.000485435	0.0020777	0.00205839	0.00151191	0.00183839	1.40518e-05	0.00149186	0.0023022	0.00270167	0.00164177	0.00110696	0.00194062	0.00256999	5.05941e-05	0.000647292	1.45326e-05	0.000821166	3.0309e-05	0.000149153	0.00017368	7.21812e-05
788	6	84331841	rs3798867	0.025	9.26279e-05	0.00694697	9.13036e-05	0.00180953	0.000671048	0.00872055	0.000183036	2.56452e-05	8.18498e-05	0.000483854	3.03595e-05	0.000807045	0.000728771	0.00091764	0.000462112	0.000625901	0.0107517	0.000232725	0.00122123	0.00563479	0.000591502	9.11043e-05	0.000177232	6.30537e-06	0.00025686	1.80827e-05	0.00345057	0.000228447	2.46861e-05	3.47379e-05	5.11255e-05
789	6	84337407	rs217342	0.025	0.000235058	0.00492716	0.000423904	0.0004552	0.000318802	0.00526732	2.99495e-05	0.000311102	0.000592764	0.000106679	1.96885e-05	0.000143314	0.000104754	0.00014115	0.000115362	0.000216365	9.54603e-05	0.000136009	0.000185192	0.000323787	1.53789e-05	0.000100437	0.000169133	4.74716e-06	0.000254164	0.00012821	0.00488698	0.00159391	0.000163971	0.000274172	0.000129767
790	6	84339295	rs217339	0.025	3.06841e-05	0.00416803	7.38883e-05	0.00184307	2.62156e-05	0.00278908	0.000765334	0.000484743	5.00642e-05	0.000264431	1.60196e-05	0.000317757	0.000222345	0.000335961	0.00021398	9.84622e-05	0.000147249	0.000206025	0.000374798	0.000149631	0.000277737	0.000120387	0.000222099	4.74162e-06	0.0001569	0.00014899	0.00572386	0.000376536	9.76324e-05	9.00319e-05	6.83516e-05
791	6	84341803	rs217336	0.025	2.12974e-05	0.00378725	0.000329509	0.00333906	0.000114954	0.00772208	3.84875e-05	0.000868458	0.000152099	0.00116601	0.000110868	0.00127401	0.00113165	0.00150251	0.000940287	0.000528121	0.000541598	0.000798865	0.00179708	0.000368035	0.00148533	0.00056639	0.000923993	6.76481e-06	0.000766069	9.5739e-05	0.00827819	0.000172722	0.000108836	8.15387e-05	5.87666e-05
792	6	84377956	rs217301	0.025	0.000204317	0.00419337	0.000234699	9.0413e-05	6.83272e-05	0.00827923	4.28958e-05	0.000118122	0.000192337	2.41471e-05	1.0459e-06	3.39303e-05	9.76166e-06	5.86335e-05	1.44606e-05	3.30533e-05	2.6947e-05	3.97349e-06	3.78911e-05	2.03554e-05	8.25393e-05	9.88744e-06	2.52016e-06	6.76162e-07	6.19115e-05	2.48812e-05	0.00119263	0.000649802	3.97577e-05	6.04196e-05	3.84154e-05
793	6	84409255	rs217286	0.024	3.5917e-05	0.00272083	4.85696e-05	0.000853481	0.00010172	0.00248399	3.35139e-05	0.000140443	9.35723e-06	0.000831471	3.40149e-05	0.000950243	0.000382476	0.00179975	0.00039588	0.000713148	0.00307823	6.9791e-05	0.00124646	0.00219495	0.0063377	0.00013151	9.01846e-05	1.73266e-05	0.000762017	8.46045e-05	0.00121845	0.00078339	9.05171e-05	0.000136053	7.67282e-06
794	6	84349538	rs217326	0.023	0.000416147	0.00146388	0.0036374	0.0272313	0.0117101	0.00221647	0.000978649	0.00765897	0.00102811	0.00155602	0.000214823	0.00147435	0.00338173	0.00165039	0.00131049	0.00045551	0.00161254	0.00162634	0.00286082	0.00201577	0.000983316	0.00123302	0.00168866	5.73113e-06	0.00111314	1.30697e-05	0.00453223	0.000128214	8.20113e-05	0.00015728	5.88889e-05
795	6	84356126	rs217320	0.023	9.38101e-05	0.000454336	0.000120334	0.000191172	1.61421e-05	0.000726581	2.35768e-05	9.95828e-05	8.13816e-05	0.000181778	1.15099e-05	0.000217262	0.000173189	0.000312162	0.000116747	0.000173298	0.000146423	8.12102e-05	0.000299256	0.000118856	0.000545983	6.1068e-05	9.21726e-05	1.80012e-06	0.000291942	4.65077e-05	0.00516906	0.000101281	1.11465e-05	2.36323e-07	8.29482e-06
796	6	84393942	rs217291	0.023	0.000291072	0.000127673	6.24172e-05	0.000429236	0.00061301	3.65526e-05	0.00121862	0.00242118	0.000558347	3.98541e-05	4.64409e-05	2.39909e-05	0.000763955	0.000235046	6.55604e-05	0.00147683	0.00737449	0.000336519	6.54068e-05	0.00761421	0.000130845	0.000395905	0.000533897	1.77856e-05	0.000160106	0.000130431	0.00318563	0.000311459	0.000711571	0.000863438	5.33769e-05
797	6	84364140	rs217311	0.021	0.000254551	0.012079	0.000358664	0.00262939	2.01594e-05	0.0141108	0.000110798	0.000589084	0.000630036	0.00330892	0.00113255	0.00450287	0.00255686	0.00303288	0.00271601	0.00571563	0.0004518	0.00549894	0.00419233	0.00119786	0.00200667	0.00509066	0.00647855	0.000369685	0.00505543	0.000127837	0.0207895	0.000263889	0.00130501	0.00101949	1.95578e-07
798	6	84364565	rs217310	0.021	6.58054e-05	0.000849143	0.00104733	0.000448916	0.00372441	0.00113702	0.000346478	0.000331456	9.93745e-05	0.000469385	5.92757e-05	0.000480122	0.00041276	0.000395716	0.000355582	0.00044852	0.000493581	0.000505271	0.000823245	0.000894949	0.000501541	0.000341345	0.000491897	1.98589e-05	0.000101736	0.00025839	0.00803667	0.000678866	6.02286e-05	0.000113254	6.2678e-07
799	6	84343891	rs217333	0.02	0.000192593	0.00219405	0.000193475	7.86167e-05	0.000216559	0.00278841	0.0106812	0.00124973	0.000195236	2.39168e-05	2.46306e-07	2.03942e-05	1.39903e-05	1.79602e-05	1.09146e-05	0.000126951	3.89894e-05	1.78564e-05	2.23855e-05	7.18593e-05	2.53665e-05	1.31875e-05	1.87672e-05	8.42637e-06	0.000205866	0.000332322	0.00264347	0.000434264	2.45124e-05	3.19015e-05	9.83635e-05
800	6	84347714	rs217328	0.02	4.74434e-05	0.000766665	0.000219462	9.95211e-05	0.000117192	0.00128387	5.34952e-05	0.000404511	3.7876e-05	7.646e-05	2.11031e-05	9.18612e-05	7.52807e-05	5.3655e-05	5.01132e-05	7.89373e-05	1.19599e-05	0.000112907	9.81012e-05	3.82178e-05	6.27453e-05	0.000100279	0.00011788	2.59462e-05	0.000466526	0.00236994	8.99434e-05	0.000109565	2.36556e-07	1.95e-05	0.000121994
801	6	84375033	rs217303	0.02	5.4101e-05	0.00239789	0.000367694	0.000322603	0.00198725	0.00162897	0.000506071	0.00177885	4.81959e-07	0.000404919	5.12503e-05	0.000463845	0.000497995	0.000466725	0.00033027	0.000270497	0.00109839	0.000335541	0.000724782	0.00194079	0.00056614	0.000256169	0.000395849	9.53005e-07	0.000262008	6.0389e-05	0.0118576	0.000481023	6.23344e-05	0.000173357	6.94059e-05
802	6	84378293	rs217299	0.02	0.000120393	0.000599802	5.15184e-05	0.000693978	5.83611e-05	0.00223729	0.00030226	0.000384045	6.67977e-05	6.28649e-05	4.47132e-06	6.4715e-05	6.83614e-05	8.91679e-05	2.83334e-05	0.000177146	2.19904e-05	2.06927e-05	8.23808e-05	2.13867e-05	0.00010548	1.01007e-05	3.30359e-05	1.64353e-06	0.000688119	4.2472e-05	0.000443101	0.000966284	3.61376e-06	1.40327e-06	2.20162e-05
803	6	84377985	rs217300	0.018	6.63078e-05	0.000406921	7.29519e-05	0.000159459	1.60802e-05	0.00178689	3.51907e-05	0.000355146	0.000148922	6.77793e-06	3.90899e-06	1.76727e-05	9.16142e-06	8.68272e-06	8.62463e-06	5.07601e-05	9.56672e-06	1.95283e-05	1.15531e-05	5.44428e-06	2.05007e-05	2.40513e-05	2.04096e-05	1.83637e-06	5.43697e-05	0.000336917	0.00417352	0.00272143	4.03097e-05	2.3304e-05	1.03674e-05
804	6	84372935	rs217304	0.016	0.00210817	0.00221806	0.01364	0.00507867	0.0720031	0.00264468	0.000618334	0.00688635	0.00102054	0.000313861	0.000118185	0.000329937	0.000504439	0.0002629	0.000273977	0.0021284	0.00028711	0.000497569	0.000524944	0.000161105	0.000185206	0.000392085	0.00058391	5.2534e-05	0.000880752	8.20692e-05	0.0030179	0.000526555	0.00134199	0.00166988	0.000424373
805	6	84383958	rs217295	0.016	4.96493e-05	0.00125745	0.00014364	4.39045e-05	0.000121681	0.00202486	0.00175057	0.00112946	5.99325e-05	3.10433e-06	1.24506e-07	3.87229e-06	1.46203e-06	2.39216e-06	1.43317e-06	6.34128e-05	1.7994e-05	4.07619e-06	6.44333e-06	2.45992e-05	4.45909e-06	4.43612e-06	6.07903e-06	4.97309e-06	0.00012084	0.000143505	0.00063917	0.000115373	0.000137725	0.000154073	8.2463e-05
806	6	84317533	rs7752421	0.014	0.0143414	0.0100563	0.0371029	0.00625141	0.0349178	0.0134256	0.000248558	0.00544071	0.0117869	0.000124692	0.000121619	4.22019e-05	0.000961106	3.49539e-05	0.000117912	0.00112248	6.11208e-05	0.000373521	9.89055e-05	0.000209503	0.000278983	0.000266881	0.000393808	0.000180886	0.00224257	0.000194583	0.00324759	0.000522132	0.000799503	0.000805331	0.000257999
807	6	84293271	rs2022265	0.013	0.00543176	0.0121631	0.0234969	0.0142081	0.0147652	0.0154974	0.0045948	0.000458512	0.00534608	0.0011667	0.000192144	0.00124341	0.00187241	0.000851382	0.00101653	0.000576477	0.00178017	0.00144009	0.00156471	0.00121181	0.000229728	0.000838392	0.00159366	0.000725339	0.00176361	4.09815e-05	0.01908	5.82328e-05	0.00403925	0.00383142	0.00052521
808	6	84307328	rs2207944	0.013	0.00746988	0.00579258	0.0284231	0.0322258	0.0202642	0.00636104	0.0011749	0.00386541	0.00533765	0.00642747	0.00161009	0.00685581	0.0074466	0.00461881	0.00569664	0.00163459	0.00196698	0.00944645	0.00870581	0.00294977	0.00260618	0.00709898	0.0101279	0.00310805	0.00787369	0.000203177	0.0167105	0.000148507	0.00707351	0.00682766	1.98632e-05
809	6	84294486	rs9283801	0.012	0.0238022	0.0145109	0.028685	0.00632895	0.0224769	0.0183106	1.5229e-05	0.00280174	0.0334082	0.00162387	0.000360494	0.0019602	0.00184169	0.0014525	0.00138933	0.00325453	0.0022203	0.00212395	0.00288362	0.00386344	0.00173196	0.00180612	0.00245167	4.17355e-05	0.00145822	0.000398728	0.016771	0.000737247	0.000290331	0.00094698	0.000813504
810	6	84307726	rs2224195	0.011	0.0180662	0.00912858	0.0212438	0.000572319	0.0010525	0.0118028	0.00210765	0.00802807	0.0242682	6.74383e-05	9.60437e-06	8.6144e-05	7.25799e-05	7.33911e-05	5.33323e-05	0.0001403	0.000561334	6.306e-05	0.000149752	0.00095157	0.000148188	4.96818e-05	7.90448e-05	1.91003e-06	0.000254316	0.000149304	0.00254282	0.000405503	0.000433581	0.000436634	0.000263733
811	6	84314423	rs1546977	0.01	0.00431593	0.000244677	0.00168476	0.00527761	0.0542471	0.00016959	0.000204193	0.0173153	0.00458211	0.000172528	0.000256489	0.000278875	0.00185796	0.000211491	6.98939e-05	0.00480374	0.00293133	0.000587628	0.000243722	0.00177215	0.00058925	0.000640905	0.000864045	3.86022e-06	0.000184954	6.36101e-05	0.00105859	7.14983e-05	0.000846919	0.00121442	0.0001735
812	6	84369869	rs217308	0.01	0.0014106	0.00392023	0.000688007	0.000451056	0.00047562	0.00470771	0.00079813	0.0012432	0.00126131	1.59623e-05	1.00276e-05	1.80712e-06	2.64603e-05	5.09887e-06	8.2773e-06	0.000201598	2.44603e-05	4.89446e-05	1.1606e-05	5.12522e-05	2.62465e-05	4.42632e-05	4.58404e-05	2.30573e-05	0.000284489	0.000521807	0.00175965	0.000228746	0.000374013	0.000421448	0.000253374
813	6	84360275	rs217315	0.008	0.000244251	0.00249821	0.000364474	7.0181e-06	0.00105455	0.00430405	0.000794672	0.000489198	0.000189451	4.69596e-06	1.48344e-06	1.07115e-05	1.05603e-05	1.48961e-05	1.27003e-06	7.64257e-05	1.79256e-05	4.58944e-06	1.82103e-06	1.60723e-05	1.35184e-05	4.53691e-06	3.02159e-06	8.37352e-06	0.000130401	0.000253464	0.00781721	0.000134512	1.44476e-05	4.29833e-05	2.12924e-06
814	6	84342142	rs217335	0.007	1.0212e-05	0.000541717	4.66816e-05	6.17744e-05	0.000142775	0.00012058	6.21335e-05	0.000663716	1.29183e-05	3.98796e-05	1.32083e-05	6.08412e-05	6.26333e-05	6.01411e-05	4.20443e-05	0.000225208	0.000368196	4.06777e-05	0.000104968	0.000466217	0.000108776	3.4416e-05	5.26872e-05	6.90852e-08	0.000228424	0.000126056	0.0032436	0.000596157	6.9225e-05	8.77776e-05	2.82287e-05
815	6	84380923	rs217297	0.006	0.000124673	0.0215511	9.35197e-05	0.0338218	0.000405593	0.0273355	0.000111427	3.49368e-06	5.95481e-05	0.00455522	0.000229063	0.0050014	0.00379544	0.00520864	0.00407266	0.00094534	0.00023271	0.0036649	0.00764443	0.000783287	0.00145757	0.00223531	0.00390376	1.05164e-05	0.000688166	1.094e-05	0.00280212	0.000122099	0.000581135	0.000607439	0.000242176
816	6	84365449	rs217309	0.006	0.000572232	0.0150636	0.00207271	0.00722126	0.00360353	0.0175336	0.000405712	0.000316919	0.000230164	0.00312347	0.00122107	0.00299241	0.00484526	0.0023869	0.00305425	0.00135918	0.00230291	0.00464864	0.00468731	0.0047082	0.00100643	0.00402309	0.00497393	7.57158e-05	0.000418923	0.000116494	0.0104917	0.000108754	0.0010885	0.00139905	0.00107243
817	6	84348594	rs217327	0.006	3.79281e-05	0.00562881	0.000441734	6.30803e-05	0.0026857	0.0074386	8.03173e-06	8.65464e-05	6.59262e-05	0.00225126	0.000726182	0.00341362	0.00484467	0.00268847	0.00309578	0.000959855	0.0445355	0.0022642	0.00461162	0.0427715	0.00188475	0.00140868	0.00219342	1.19527e-05	0.000397216	2.34205e-05	0.00848755	9.58652e-05	0.000150828	0.000205723	8.32123e-05
818	6	84336742	rs217343	0.005	0.000123519	0.000729531	0.000393306	0.000917988	0.000969015	0.000132352	0.000409806	0.000144891	2.5793e-05	0.000156782	1.51991e-05	0.000151866	2.92789e-05	0.000171134	8.13066e-05	4.07353e-05	0.000325362	0.000107069	0.000154147	0.000527686	0.000183698	8.07915e-05	0.000120177	1.3656e-05	0.00025983	8.39341e-05	0.00750014	0.00034843	0.000276529	0.000316249	0.00010438
819	6	84283733	rs2016358	0.005	5.2698e-05	0.00040251	0.000280821	9.95193e-05	0.000909545	0.000873536	9.76594e-05	0.000168483	3.34331e-05	0.000270795	6.6039e-05	0.000384489	0.000310177	0.000338902	0.000281511	0.000327183	0.00143577	0.000285743	0.000545897	0.00203291	0.000381972	0.000218505	0.000351543	3.11488e-06	8.14721e-05	2.4252e-05	0.00500229	0.000157096	0.000205103	0.000240392	5.23473e-06
820	6	84300371	rs2324447	0.004	0.000605541	0.00180045	0.00305737	0.0310854	0.00540506	0.00347784	0.00157933	0.000713156	0.000864125	0.0033902	6.37635e-05	0.00470522	0.00144474	0.00364158	0.00339037	0.00031244	0.000816394	0.00349647	0.00501029	0.0028999	0.00166066	0.00205602	0.00376145	0.000187249	0.00195391	4.23022e-05	0.00753643	1.74029e-05	0.00217449	0.00154059	0.00097785
821	6	84305673	rs1033656	0.004	0.00068593	0.00402159	0.00142645	0.000138341	0.00172931	0.00327739	0.000537977	0.000397891	0.000673433	0.000294374	5.58834e-05	0.000377353	0.000282548	0.000315552	0.000238044	0.00081153	0.000318825	0.000297162	0.000438553	0.000537445	0.000350789	0.000237139	0.000348374	2.71629e-05	0.000291308	0.000241928	0.00732446	0.000513926	0.000859542	0.000992512	0.000507724
822	X	68377126	rs62606711	0.447	9.63954e-05	0.00155333	0.000277736	0.000263188	0.000138246	0.00218029	0.00254586	0.000148844	0.000107765	2.56292e-05	6.05085e-06	3.42277e-05	3.41193e-05	2.297e-05	1.87936e-05	6.64873e-05	6.92893e-05	2.56928e-05	3.34194e-05	8.64987e-05	2.38683e-05	1.95449e-05	3.44962e-05	6.41467e-05	3.37469e-05	0.00111249	0.00951248	0.00037842	0.000645444	0.000610463	0.000473925
823	X	68377204	rs62606712	0.42	2.79827e-05	0.000778422	0.000115599	0.000108209	7.30776e-05	0.000520274	0.00333014	0.00142066	1.64921e-05	7.5202e-06	1.25052e-06	7.82558e-06	7.4493e-06	5.28799e-06	4.48069e-06	4.00459e-05	2.34914e-06	6.54526e-06	9.36058e-06	9.39937e-07	7.24819e-06	5.13026e-06	8.72163e-06	2.19787e-05	2.65311e-07	9.68575e-06	0.00319305	7.31787e-06	0.000482827	0.000461908	0.000353067
824	X	68377205	rs5937157	0.133	0.000163481	0.00283252	5.26663e-05	5.0714e-06	8.00532e-05	0.00417875	0.0120818	0.000610974	0.0001465	5.24159e-06	2.30344e-06	3.32049e-06	8.02983e-06	1.55931e-06	2.61297e-06	4.06968e-05	2.90429e-05	7.51167e-06	5.05007e-06	1.53415e-05	2.4389e-07	7.1781e-06	9.12277e-06	3.27532e-05	5.91006e-05	0.00126394	0.015779	0.000476328	2.70549e-06	6.08983e-05	0.000166882
825	22	39967430	rs5757730	0.118	0.000774851	0.000616595	0.000628451	0.000365309	0.000409948	0.000738911	0.00476941	0.002248	0.000470079	9.95782e-05	4.78545e-05	0.000119099	0.000119941	6.13483e-05	5.40211e-05	0.000442968	2.19853e-05	0.000177409	0.000108552	7.22258e-05	6.40459e-05	0.000157025	0.000176022	0.000113168	0.00176803	0.00107402	0.00491858	6.89477e-05	0.000773281	0.000873249	0.000735458
826	22	40015493	rs12628643	0.07	0.000308122	7.24047e-05	9.56412e-05	0.000284359	0.000311129	6.13183e-06	0.000266463	0.00239424	0.000356112	1.2223e-05	1.68019e-05	1.82892e-05	7.8833e-06	7.49296e-06	7.68012e-06	0.000223446	3.65437e-05	3.10101e-05	1.66498e-05	0.000110034	2.0671e-05	2.89754e-05	2.86362e-05	3.67905e-05	0.00149363	0.00505126	0.00118333	0.00125886	6.55763e-05	0.000125818	4.86914e-05
827	22	40000221	rs5750857	0.056	0.0860661	0.00514699	0.108327	0.0140456	0.123268	0.00709672	0.00547245	0.0166696	0.079538	0.000999895	0.000415201	0.000813599	0.00213336	0.000634155	0.000479459	0.00116027	0.00130121	0.00144362	0.00131299	0.00230763	0.000520205	0.000927501	0.000810265	0.00167322	0.0184735	0.00424935	0.00228365	0.00442702	0.00119296	0.0022363	0.000797279
828	22	40009336	rs1008677	0.049	0.00224235	2.63602e-05	0.0017308	0.00157815	0.00115026	0.000186563	0.0015837	0.00577159	0.00156263	0.00146921	0.0012302	0.00174493	0.0011506	0.00100141	0.00125317	0.000806531	0.000523221	0.00266221	0.00201919	0.00266734	0.00111062	0.00238575	0.00279398	0.000123612	0.000639576	0.000523446	0.00289801	0.000155314	0.000231303	0.000136703	0.00280421
829	22	40010636	rs5757748	0.044	0.000731884	0.000382807	0.000129003	0.00144968	0.00315659	0.000485796	0.0126008	0.0402951	0.000145148	0.000176787	4.10911e-05	0.000180247	0.000187097	9.96503e-05	9.93051e-05	4.62406e-05	9.88737e-05	0.000323707	0.000220186	0.000262417	0.000106471	0.00028231	0.000296113	0.000214106	0.00244771	0.00317909	0.0103847	0.00138734	0.000336256	0.000407249	0.000327863
830	22	40006986	rs926231	0.043	0.00138221	0.00123122	0.00240424	0.000806954	0.00395455	0.00127977	0.00665252	0.0277797	0.000802822	0.000336651	0.000152155	0.000405698	0.000423732	0.000237358	0.000219104	0.000291922	9.32985e-05	0.000556045	0.000429479	0.00030175	0.000238173	0.000515835	0.000561809	0.000133207	0.00247031	0.00112869	0.010849	0.00207042	0.000524197	0.000343554	0.000637569
831	22	40006035	rs3788567	0.041	0.00577511	0.000151169	0.00216714	0.00173077	0.00247064	0.000100691	0.00176829	0.00701129	0.00466735	0.000318266	4.34294e-05	0.0003146	0.000286814	0.000181036	0.000192991	0.00284053	3.72677e-05	0.000466995	0.00039184	0.000123547	0.000144507	0.000425238	0.000474476	0.000200411	0.00166021	0.000887692	0.00175321	0.000325477	0.000385407	0.000237111	0.00124798
832	22	40006024	rs3788566	0.038	0.00171293	0.00225773	0.00240975	0.00123008	0.00445294	0.00265279	0.0107021	0.0118923	0.000255175	0.000774431	0.000272163	0.000808511	0.000657141	0.000431061	0.000427641	0.000465481	1.74469e-05	0.00123877	0.000911416	9.82594e-05	0.000652783	0.00119842	0.0011807	0.000259554	0.00281843	0.00454519	0.000553489	0.00145146	0.00123889	0.00157076	0.0025631
833	22	40011273	rs3788568	0.035	0.002893	0.000991546	0.00328414	0.0010263	0.00842576	0.00074688	0.00357601	0.000569493	0.00255401	3.21893e-05	0.000184927	0.000104955	0.000316631	9.8763e-05	5.88051e-05	0.0013783	0.000228243	6.2434e-05	0.000155195	0.000178654	6.66571e-05	2.61841e-05	0.000139868	0.000268122	0.00144995	1.53705e-05	0.00438006	1.86563e-05	0.000684395	0.000579048	0.00033652
834	22	39975691	rs8139773	0.032	0.000299993	0.00667131	0.00017742	0.000234533	4.94905e-05	0.00948645	0.0169128	0.000537192	0.000310415	9.35809e-05	5.59255e-05	0.000100559	0.000131168	6.45894e-05	6.72997e-05	0.00105848	0.000194332	0.000159219	0.000125282	0.00041826	5.84103e-05	0.000135987	0.000184379	3.35962e-05	4.55026e-05	0.000581186	0.0127293	0.000437573	0.00075338	0.00100251	0.000909649
835	22	39975914	rs28631967	0.025	0.000535954	0.00622739	0.000823759	3.76499e-05	0.00115966	0.00723337	0.0181245	0.00196884	0.000452287	1.19859e-05	5.9821e-06	1.57656e-05	1.10644e-05	3.9796e-06	6.73655e-06	0.000112349	2.56888e-06	2.17229e-05	1.57742e-05	3.04852e-05	1.47376e-05	1.82719e-05	2.26976e-05	9.45677e-05	7.69158e-05	0.000115233	0.00942141	0.000188336	0.00090545	0.00100853	0.000661374
836	22	39972162	rs3788556	0.023	0.00164394	0.00188552	0.00189494	0.000120473	0.00119403	0.00239603	0.000686675	0.00342198	0.00112876	1.34626e-05	7.41656e-06	1.10127e-05	2.88468e-05	6.14609e-06	8.06991e-06	1.14718e-05	3.22714e-05	1.55231e-05	5.8678e-06	7.5429e-05	1.75106e-06	1.46036e-05	1.61136e-05	1.38483e-05	2.56507e-05	0.000336448	0.00242177	0.000258314	9.31788e-05	0.000133725	0.000108169
837	22	40000313	rs5995756	0.02	0.019226	0.00119384	0.0134048	0.000900969	0.00775215	0.00139801	0.0123698	0.0199786	0.0186749	0.00194457	0.00100029	0.00234769	0.00251985	0.00134453	0.00157131	0.00287024	0.00128954	0.00253858	0.00224512	0.00245098	0.00112071	0.0025101	0.00293968	0.000115138	0.00344002	4.01381e-05	0.00643913	0.00025472	0.000257954	1.09971e-05	0.00130837
838	22	40051166	rs732381	0.02	0.00102666	0.000943176	0.00151768	0.000202409	0.00467168	0.000861041	0.0217701	0.00437487	0.000215175	2.97102e-05	1.03306e-05	2.87854e-05	4.61996e-05	1.78791e-05	1.43841e-05	4.7608e-05	2.05715e-06	4.06482e-05	3.13184e-05	6.29207e-06	2.08437e-05	3.68326e-05	3.75726e-05	0.000166198	0.000587401	0.00670089	0.016561	0.00308672	0.0011263	0.00111674	0.000974188
839	22	39991016	rs2003151	0.017	0.00109679	0.00101881	0.00603183	3.23383e-05	0.00685021	0.00120254	0.00464696	0.00315979	0.000612203	3.17222e-05	5.57979e-07	3.08964e-05	2.40898e-05	2.81548e-05	2.13663e-05	8.22281e-05	7.69729e-05	1.5124e-05	2.73928e-05	1.64378e-05	2.64093e-05	7.49028e-06	1.90779e-05	0.000241245	2.7807e-05	0.000228828	0.00236444	0.000198694	0.000956327	0.00104257	0.000633411
840	22	39955873	rs9611198	0.017	0.0668348	5.89062e-05	0.0517736	0.0143069	0.0650598	0.000166498	0.00864035	0.0125999	0.0583099	0.000630628	0.000392801	0.000747357	0.000871554	0.000405876	0.00035823	0.00178134	0.000179182	0.00123184	0.000644049	0.000762291	0.000233267	0.00119675	0.00128062	0.00376365	0.0273092	0.0195046	0.0084779	0.0189115	0.00424544	0.00362755	0.00186289
841	22	40002570	rs5995757	0.016	0.000299045	0.000750303	0.00033254	2.15159e-06	0.000256625	0.000908688	0.00203833	0.000813393	0.000283301	3.9724e-06	1.88279e-06	6.08986e-06	4.54299e-06	3.42897e-06	2.35805e-06	0.000182962	2.87232e-06	6.18669e-06	5.2465e-06	7.99104e-06	5.57541e-06	5.36558e-06	7.97078e-06	4.21441e-05	0.000130613	0.00033633	0.00343752	5.93271e-05	0.000499601	0.000521662	0.00028135
842	22	39975307	rs5757736	0.016	0.000138933	0.000869747	0.0010935	0.000151816	0.00157876	0.000583336	0.00576018	0.0100789	0.000417187	6.54592e-05	5.46168e-05	0.000151257	4.86015e-05	5.52218e-05	5.55179e-05	0.0007384	9.14049e-05	0.000185471	0.000168517	0.000257932	0.000175567	0.000178198	0.000168473	0.000129463	0.00344521	0.00157107	0.0090884	0.000811549	0.00161814	0.00212813	0.0017783
843	22	39991092	rs1109008	0.015	0.000178144	0.00424153	0.000452081	2.5861e-05	0.00120116	0.00494069	0.00637835	0.0151797	2.51299e-05	1.34452e-05	1.37369e-06	1.12568e-05	1.80748e-05	1.2838e-05	8.72731e-06	9.9787e-05	7.36187e-06	3.65952e-07	9.6304e-06	0.000113889	1.63249e-05	1.16779e-06	2.89001e-07	8.9067e-06	2.11314e-05	0.00031216	0.00332163	0.00027307	0.000232639	0.000345541	0.000210498
844	22	39968173	rs5757733	0.014	0.000178389	0.00122141	0.000130271	0.00013495	0.000647093	0.00224292	0.00551477	0.00464447	2.08942e-06	3.33749e-05	2.89863e-05	3.87629e-05	6.50914e-05	2.32721e-05	1.49657e-05	0.000103653	3.85772e-05	6.33543e-05	3.41173e-05	0.000116002	2.44949e-05	7.06851e-05	5.04595e-05	2.82907e-05	0.000491232	0.0063197	0.00298971	0.00163354	4.50416e-05	2.55033e-05	0.000692239
845	22	39985283	rs4522708	0.013	0.00117225	0.000660095	0.00479305	0.000866512	0.00364348	0.000684377	0.0161859	0.0104581	0.000238635	0.000167224	8.81832e-05	0.00022373	0.000177269	0.000120166	0.000132822	0.000717797	0.000103091	0.000345625	0.000256208	0.000322165	0.000139633	0.00031276	0.000389385	0.000118345	0.000380309	0.0020638	0.00436586	0.000552243	0.00104084	0.00129012	0.000217268
846	22	39976186	rs5750853	0.012	0.00216305	0.00203957	0.00323039	0.000450438	0.00781462	0.00201835	0.00140366	0.0215436	0.00136241	0.000333813	0.000109019	0.000348448	0.000364183	0.00019482	0.000200276	0.000714074	6.04535e-05	0.000460809	0.000404351	0.000126255	0.000232296	0.000424241	0.000514244	0.00019512	0.00076443	2.84091e-05	0.0151304	0.000464802	0.000362158	0.000420459	0.00134689
847	22	39969767	rs5750851	0.012	0.00138669	0.00165379	0.000897734	0.000233753	0.00182666	0.00188582	0.00315383	0.00668879	0.00100173	1.73612e-05	1.3712e-05	2.27403e-05	2.77723e-05	9.74449e-06	1.01986e-05	0.000132773	2.79506e-05	3.76808e-05	2.11846e-05	8.31623e-05	1.1317e-05	3.50663e-05	3.664e-05	0.000242253	0.00132612	0.00622438	0.00571251	0.000674257	0.00114312	0.00130369	0.00082266
848	22	39961286	rs4820383	0.011	0.00118864	0.00165007	0.00559657	0.0149448	0.00232356	0.00577584	0.00347206	0.000233209	0.000546324	0.00262176	0.000393769	0.00249178	0.00257905	0.00170107	0.00135838	0.00193562	0.000189052	0.00262492	0.00302287	0.000326576	0.00174368	0.00214538	0.00272261	0.000732641	0.0380541	0.0445722	0.0477141	0.0174747	0.00676934	0.00702137	0.00602484
849	22	39957740	rs9607658	0.011	0.000600867	0.000664365	0.000579309	0.00155702	0.00113643	0.000726029	0.01316	0.00707956	0.000216001	0.000259493	6.45156e-05	0.000276204	0.000292226	0.000165922	0.000148603	0.000190582	6.75488e-05	0.000336516	0.000278551	8.95795e-05	0.000153877	0.0002762	0.000358114	0.000249285	0.00113346	0.00100889	0.00654021	0.000710566	0.0011213	0.00116589	0.000237269
850	22	39963173	rs5757727	0.009	0.000153895	2.63341e-05	6.63283e-05	3.14022e-05	0.000160541	5.30519e-05	0.000790447	0.000857027	0.000148553	5.34058e-06	2.32039e-06	7.30657e-06	8.70577e-06	3.73286e-06	3.01748e-06	4.98479e-06	4.31311e-06	8.82032e-06	6.0256e-06	1.35563e-05	3.95284e-06	8.40542e-06	8.7145e-06	1.85049e-05	0.000413972	6.49393e-05	0.000820398	8.34316e-05	4.51598e-05	5.75464e-05	6.01169e-05
851	22	39977211	rs3788557	0.007	0.00334122	0.00162978	0.00340536	0.00429871	0.00457967	0.00253545	0.00155649	0.00999737	0.00261969	0.00422016	0.00267101	0.00467436	0.0063289	0.00272385	0.00278294	0.0029991	0.00360579	0.00715551	0.00469629	0.00940742	0.00207057	0.00639031	0.00683354	0.0012017	0.00776667	0.011606	0.0207823	0.0034471	0.00626364	0.00599636	0.00176899
852	22	39976133	rs132571	0.007	0.0125309	0.00330871	0.0193945	0.00351905	0.0210534	0.00361273	0.0160014	0.0182808	0.0102798	0.000251031	0.000131004	0.00025846	0.000358651	0.000137428	0.000167046	0.00125795	2.14169e-05	0.000487577	0.000348405	3.19419e-05	0.00013298	0.00046492	0.000561509	0.00138596	0.00417201	0.00264232	0.0190478	0.000264088	0.00724015	0.00743258	0.00307237
853	22	39963426	rs62228477	0.006	0.000826441	0.000242896	0.000481823	4.60627e-05	0.00186623	0.00015958	0.00352542	0.0380591	0.000403967	1.00012e-05	2.60879e-05	1.6459e-05	1.73833e-05	1.1022e-05	6.12286e-07	0.000670235	0.000160713	1.3363e-05	1.80176e-05	0.00054137	2.82443e-05	1.96694e-05	2.75418e-05	8.26886e-05	0.00109699	0.0192731	0.0219048	0.0051805	0.0012172	0.00120388	0.000966402
854	22	39976128	rs132570	0.005	0.000338789	0.000222739	0.00148913	0.000135338	8.49143e-05	0.000411235	0.00573936	0.0124847	0.000242885	4.17174e-06	8.05652e-07	1.55795e-05	1.80255e-05	3.56854e-06	3.92896e-06	1.78516e-05	2.50431e-05	1.51156e-05	2.0212e-06	6.06171e-05	5.12885e-06	6.98853e-06	8.70158e-06	0.000457039	0.000419945	0.00271001	0.0167468	0.000997338	0.00173796	0.00161346	0.000138756
855	22	39967785	rs5757731	0.005	0.000312796	0.00125777	0.000938822	0.000792903	0.00208368	0.00141777	0.000485241	0.00734091	0.00010006	5.03645e-05	7.27918e-05	4.82732e-05	0.000141149	2.88973e-05	5.37492e-05	6.27916e-05	0.000231878	0.000128814	0.000102871	0.000521993	2.75392e-06	0.000124719	0.000148673	3.97279e-06	0.000772318	0.00721276	0.0107856	0.00249241	0.000278274	0.000239115	0.000425119
856	22	39999013	rs5995755	0.004	0.00126689	0.00270088	0.00116584	0.000214092	0.00114856	0.00321466	0.0146374	0.0021941	0.00131591	2.46128e-05	7.88154e-06	3.35029e-05	2.66155e-05	6.93343e-06	1.99775e-05	0.00025684	1.90067e-05	5.2211e-05	3.61087e-05	1.7128e-05	1.11329e-05	4.54299e-05	5.86223e-05	7.47726e-05	0.000406185	0.000330504	0.00702846	0.000977952	0.00120018	0.00138705	0.000571641
857	22	39966547	rs7288455	0.004	0.000374858	0.000946853	0.00133579	0.000385184	0.00366087	0.00103132	0.00228834	0.00485954	0.000112441	9.47369e-05	2.31551e-05	0.000100005	9.34349e-05	5.82174e-05	5.85212e-05	0.000137863	7.57322e-06	0.00011274	0.00010166	9.41649e-06	4.96426e-05	9.51262e-05	0.000129699	0.000107162	0.000312252	6.46152e-06	0.0032883	4.99724e-05	0.000749417	0.000865407	0.00110968
858	22	40041317	rs2010746	0.004	0.000396234	0.00393666	0.00185298	0.00120276	0.00185923	0.00460957	0.00453898	0.0101175	0.000191397	0.000160768	7.55453e-05	0.00019246	0.000196025	9.50439e-05	0.000105335	0.000721424	0.000231688	0.000260599	0.000200419	0.000547707	0.000109786	0.000231535	0.000304203	0.000458076	0.000655162	0.00466716	0.0172577	0.00108426	0.00527429	0.00606505	0.00494643
859	2	58383820	rs7596038	0.237	0.000941263	0.0246775	0.00260859	0.0134267	0.00273969	0.0291658	5.19864e-06	0.000790877	0.000557013	0.00139381	0.00014689	0.00135207	0.00215714	0.00139433	0.0013641	0.000769276	0.000464915	0.00144066	0.00209082	8.58009e-05	0.000131909	0.000990028	0.00167641	7.55967e-05	0.000783346	1.88118e-05	0.00759468	0.00013738	0.00101141	0.00104673	0.000276713
860	2	58377014	rs12713372	0.207	0.00133102	0.00755322	0.00326976	0.000240671	0.00161755	0.0100768	0.000707751	0.00656382	0.00121696	9.88245e-05	6.34235e-05	0.000100948	0.000231372	3.96417e-05	9.38378e-05	0.000260612	0.000765115	0.000201784	0.000172077	0.00237339	3.3672e-05	0.000166107	0.00022035	1.32118e-05	3.43542e-05	1.40138e-05	0.00031276	1.87636e-05	0.000250686	7.52676e-05	3.71123e-05
861	2	57987593	rs11682175	0.184	0.0133669	0.00110324	0.0107778	0.0143383	0.036758	0.00191556	0.00825107	0.0176909	0.00877297	0.00436513	0.00112238	0.00423861	0.00428475	0.0024558	0.0031841	0.000977494	0.00288945	0.00548068	0.00503972	0.00555179	0.00255599	0.0043938	0.00556717	8.07587e-05	0.000408227	0.000562261	7.48709e-05	0.000280105	0.000483796	0.00141107	0.00177778
862	2	58380167	rs35844949	0.104	0.000173848	0.0137246	0.00117576	0.00292631	0.00419649	0.01636	0.000520976	0.000138962	0.000239892	0.000139552	0.000190844	0.000143701	0.00138354	9.102e-05	0.000389934	0.000919271	0.00488462	0.000403527	0.00024607	0.00718148	0.000638324	0.000240314	0.000319072	1.30353e-05	3.2708e-06	0.000141674	0.00704503	3.92087e-05	0.000112155	0.000110512	0.000106887
863	2	58377023	rs12713373	0.1	0.000649645	0.00608006	0.000843704	0.00323119	0.00780135	0.00930776	0.000335755	0.00102325	0.000157117	0.000617625	9.8842e-05	0.000810096	0.000938474	0.00067464	0.000576143	0.000195431	0.0045221	0.000615451	0.00144111	0.00533826	0.00091391	0.000421612	0.000676423	1.87002e-05	0.000340593	3.11825e-05	0.00422631	0.000125611	0.00059513	0.000546204	0.000136274
864	2	58382490	rs848293	0.07	0.00401797	0.00222522	0.00344165	0.000389532	0.00274019	0.00270778	0.00446619	0.000690952	0.00311009	0.000103652	3.91019e-05	0.000114898	0.000115813	5.53916e-05	5.39324e-05	0.00142627	4.23663e-05	0.000178846	0.000112554	7.75859e-05	7.58002e-05	0.000162383	0.000179566	0.000110515	0.00178464	0.00322402	0.00507247	0.00156143	0.00114595	0.00125112	0.00118305
865	2	57961602	rs13011472	0.039	0.000738812	0.0133165	0.00174778	0.000663315	0.00358	0.0142115	4.30457e-06	0.00219221	0.000649502	0.000129159	2.95517e-05	0.000200633	0.000259796	0.000144744	5.42123e-05	0.000180356	0.00150354	6.16952e-05	0.0001072	0.00236775	0.000321676	6.3764e-05	0.000108707	5.11252e-07	0.000340379	0.000222573	0.000925064	8.72482e-05	0.000389307	0.00051517	0.000142677
866	2	57988194	rs11688767	0.033	0.000381267	0.0281847	0.000140608	0.00689856	0.00055269	0.0340258	0.000853449	0.000362582	0.000295572	0.00468693	0.00126673	0.00675049	0.0047564	0.00452048	0.00492799	0.00114561	0.0390564	0.00521706	0.00806278	0.0458522	0.00426958	0.00376397	0.00618933	0.000179401	0.000608347	0.000305091	0.0360184	0.000452658	0.00204908	0.00189489	0.000252471
867	2	58166769	rs28718871	0.001	7.14604e-05	0.00244886	0.000234657	0.0022899	0.00417976	0.00401029	0.0002331	1.09612e-05	5.14673e-05	0.00269095	0.000104166	0.00331187	0.00218217	0.00475726	0.00178075	0.000223043	0.00142567	0.00101637	0.00466833	0.000570073	0.00797791	0.000694293	0.00106698	7.84476e-06	0.00179194	8.8209e-06	0.00609384	0.000156388	6.69113e-05	9.20827e-05	2.53791e-05
868	2	58171220	rs1518393	0.001	0.000789657	0.00248194	0.0183443	0.0314715	0.0136432	0.00268414	0.0020723	7.79443e-05	0.000441574	0.000468246	4.47198e-05	0.000457909	0.000686815	0.000361342	0.00038398	0.000913217	7.74226e-05	0.000537197	0.00076396	8.53164e-05	0.000230578	0.000390975	0.000662487	0.00176879	0.00392841	0.000294166	0.0161486	0.00104344	0.00751952	0.00745921	0.00234161
869	3	2521322	rs35346733	0.116	0.00213069	0.00194104	0.00153375	0.00201821	0.00168306	0.00242326	0.000573549	0.0207637	0.00165591	0.0002587	8.26876e-05	0.000301747	0.000429441	0.000206908	0.000242829	0.000362179	0.000652182	0.000380811	0.000447388	0.00117423	0.000195143	0.000287898	0.000411752	7.7427e-05	0.000197244	0.000640444	0.00353624	0.000535676	0.00102502	0.0011401	0.000258807
870	3	2533746	rs66610175	0.106	5.98962e-05	0.00862473	0.000781083	0.000699659	0.00407436	0.00962192	0.00219511	3.39441e-05	1.99615e-05	0.000104216	5.61407e-06	0.000215872	0.00013279	0.000173682	6.85481e-05	0.000339753	0.0018624	3.37455e-05	0.000206092	0.00161045	0.000753231	2.44277e-05	5.09436e-05	3.09607e-06	1.06841e-05	1.13092e-05	0.000330314	9.50741e-06	0.000266148	0.000236601	5.53224e-05
871	3	2519380	rs34163547	0.09	0.00618269	0.0102588	0.0102407	0.0215302	0.016941	0.0124451	0.0012065	3.88436e-05	0.00142106	0.00181246	0.00051061	0.00211879	0.0031365	0.00155696	0.00160729	0.00404859	0.000925723	0.00286919	0.00270916	0.00201689	0.000884332	0.00232708	0.00325015	0.000732645	0.00471786	4.89913e-05	0.019656	0.000216326	0.00435173	0.00445428	0.00122636
872	3	2519703	rs17014863	0.088	0.00638499	0.0073798	0.00848029	0.000459699	0.0206464	0.00901411	0.00631786	0.00226515	0.00347615	0.000151382	3.85271e-06	0.00025338	6.13257e-05	0.000233855	0.000137392	0.000379847	0.00124052	3.57747e-05	0.00027708	0.000998306	0.000374184	1.24564e-06	7.47168e-05	9.52664e-05	0.000205872	0.000286052	0.0136584	0.000807064	0.0005459	0.000143195	2.11056e-05
873	3	2518282	rs13068096	0.084	0.000457293	0.0073667	0.000998839	0.0046452	0.00289723	0.00954288	0.000673076	0.000250001	0.000315537	0.000743989	0.000146912	0.00066649	0.000998503	0.000652528	0.000519717	0.000772867	5.62135e-06	0.000846245	0.000991801	4.67496e-05	0.000458079	0.000761382	0.000859953	3.02617e-05	0.000633124	4.95859e-05	0.00637394	0.000289081	0.000166598	0.000182059	0.000332923
874	3	2514371	rs34154967	0.075	7.34345e-05	0.00978127	0.000588675	0.00135521	0.000412617	0.0113865	0.000695285	0.00131495	0.0001055	7.45542e-05	1.75741e-05	0.00015015	9.50657e-05	0.000229901	7.12983e-05	0.000648913	0.00518719	0.000112752	6.5513e-05	0.00395997	0.00040315	0.000111571	0.000159464	4.09269e-05	0.00019078	3.12447e-06	0.00473013	0.00014109	0.00151355	0.00168246	0.000826361
875	3	2540632	rs151022560	0.073	2.81953e-05	0.00570306	6.69665e-05	2.58745e-06	3.15489e-05	0.00668669	0.000603002	0.000937007	1.96707e-05	1.50251e-06	1.9584e-07	1.72277e-06	3.61295e-06	4.842e-06	4.04974e-06	3.71046e-05	5.81554e-05	6.40925e-07	8.14273e-06	6.65805e-05	1.02741e-05	2.82482e-06	1.70665e-07	6.37621e-06	0.000150074	0.000356668	0.0011813	0.000115477	2.12551e-05	2.40705e-05	4.26553e-05
876	3	2538446	rs34771152	0.072	0.00279618	0.0227732	0.00203708	0.00119754	0.000304614	0.0264308	0.000353737	0.00607742	0.00405832	0.000101794	1.33694e-05	0.00019747	0.000103921	0.000223502	0.000107979	0.00185385	0.000169127	2.15205e-05	0.000271405	0.000279393	0.000380323	1.51384e-05	2.3107e-05	4.47747e-05	0.000961685	0.000570866	0.0101351	0.000450078	0.00128793	0.0015162	0.00044599
877	3	2539177	rs34340984	0.069	0.000108554	0.0244877	0.000275844	0.000333114	0.0010804	0.0285912	2.68528e-05	0.00111111	0.000207376	0.00191015	0.00107775	0.00280638	0.00362729	0.00234739	0.00202134	0.000477906	0.0648899	0.00213256	0.00333056	0.0847933	0.00247766	0.00168446	0.00226023	1.38212e-05	0.000389279	0.000285032	0.036571	0.000890233	2.88249e-05	2.79192e-05	1.39941e-05
878	3	2538488	rs71309901	0.066	0.00108601	0.00644065	0.00099306	0.000250695	0.00162835	0.00718859	0.000719063	0.00252033	0.0011143	0.000115511	1.62687e-05	0.000146937	0.000105372	0.000121281	9.2753e-05	0.000962084	6.63222e-05	0.000103586	0.00016778	0.000126888	0.000159696	8.57706e-05	0.000120528	2.75037e-05	0.000114036	0.000149779	0.00635272	0.000397504	0.000860971	0.00105777	0.000406301
879	3	2537916	rs17194476	0.043	0.000830366	0.0120356	0.00667926	0.0088629	0.0208627	0.0168445	0.0052931	0.00102263	0.000603019	2.67376e-05	1.71838e-06	3.68919e-05	0.00018608	6.57863e-05	1.35764e-06	0.000289042	0.0018538	5.41161e-05	4.73256e-05	0.00176981	0.000110813	6.3999e-05	7.80176e-05	7.07407e-05	0.000128284	4.89308e-05	0.0224605	2.21706e-05	0.00156169	0.00166164	0.000707553
880	3	2514903	rs6796313	0.021	8.26766e-05	0.00548439	0.000139207	1.58327e-05	4.80111e-05	0.0067974	0.00332829	0.00127559	6.85699e-05	5.19847e-06	7.96492e-06	2.12656e-05	3.9672e-06	8.38243e-06	1.13183e-05	0.000189196	0.000298086	1.55149e-05	2.14963e-05	0.00055104	2.32569e-05	1.20641e-05	1.75477e-05	5.8072e-06	0.000197197	0.000347212	0.000781	0.00033056	0.000251165	0.000336132	0.00018582
881	3	2538280	rs66492629	0.02	0.000217191	0.00337258	0.000610387	5.42663e-05	0.00123617	0.0020729	0.000672825	0.00175213	0.000142948	0.000433313	0.000124567	0.000585518	0.000458209	0.000456417	0.000363486	0.0020473	0.000686483	0.000531395	0.000658444	0.00134583	0.000509872	0.000434815	0.000612427	9.95642e-06	6.95195e-05	0.000291234	0.0150515	0.000819386	0.000150133	2.8573e-06	0.000274432
882	3	2527303	rs4561819	0.015	0.0053532	0.00144492	0.00584236	0.00027056	0.00186433	0.00218196	0.000332648	0.0219552	0.00544984	0.000125334	4.89374e-05	0.000134081	0.000238581	0.000104494	8.76756e-05	0.000161409	6.8129e-05	0.000145172	0.000130117	0.000196774	9.1647e-05	0.000143886	0.000167414	2.097e-05	0.00170222	0.000984503	0.000831962	0.00209067	0.000142763	0.000166276	0.000131878
883	3	2515894	rs11708578	0.011	0.00138537	0.00856917	0.00399685	0.00402006	0.000276834	0.00984421	0.00889812	0.00791751	0.00159569	0.000393553	0.000261474	0.000526927	0.000509138	0.000179114	0.000411141	0.000683625	0.00178593	0.00076452	0.000452183	0.00319084	0.000106987	0.000633851	0.000826945	0.00020429	0.000499907	0.000188589	0.00811383	7.2161e-05	0.00226994	0.00261035	0.000751486
884	3	2515654	rs11720138	0.007	8.05878e-05	0.000473708	0.000363738	0.000159109	0.00101272	0.00129202	0.00636544	0.00361681	7.29014e-05	0.00047967	0.000152298	0.000561187	0.000597635	0.000447506	0.000424507	0.000195908	0.000561359	0.000502396	0.000601911	0.000911438	0.000301231	0.000464027	0.000661708	0.000100517	3.90178e-05	0.000145552	0.0138852	0.000200142	0.000669435	0.000699231	0.000102492
885	3	2513663	rs35763288	0.007	0.000210487	0.00557035	0.00165179	0.00457595	0.00313718	0.00559536	0.00302735	0.00145909	0.000321274	0.000542268	0.00012612	0.000693734	0.000728656	0.000597518	0.000531568	0.000914634	0.00179193	0.000636435	0.000779768	0.00239806	0.000306642	0.000452255	0.000766453	2.71248e-06	0.000155557	9.37834e-05	0.00847843	0.000106868	3.29781e-05	8.99322e-05	0.000176783
886	3	2512099	rs62233832	0.006	0.000129336	0.00445083	0.000118352	3.75081e-05	0.000120057	0.00517356	0.000408296	0.000185266	0.000125678	1.59816e-05	9.85374e-06	3.53903e-05	1.60269e-05	2.92083e-05	1.68101e-05	0.000119018	0.000121605	8.07329e-06	4.17864e-05	0.000317458	5.84665e-05	3.10224e-06	1.59466e-05	9.23473e-06	1.69114e-05	3.42834e-05	0.00471139	4.75105e-05	0.000113362	8.95057e-05	1.92365e-05
887	3	2504229	rs62233819	0.004	0.00723854	0.0647714	0.0268336	0.184175	0.0209245	0.0837543	0.000774721	0.00460653	0.00350427	0.0101678	0.000991803	0.0102413	0.0113924	0.0089933	0.00847459	0.000589605	0.00379549	0.0119632	0.015522	0.00565728	0.00403985	0.00911966	0.0142863	0.00190355	0.011985	2.82584e-05	0.0593403	9.06917e-05	0.0136604	0.0127094	0.00353111
888	3	2495202	rs17194427	0.003	0.0003369	0.0207104	0.00474408	0.00610737	0.0220759	0.0244266	0.000581247	0.000565174	7.63312e-06	0.00130089	0.000195141	0.00145941	0.00253948	0.00141852	0.0012653	0.000569059	0.00569101	0.00121494	0.00277476	0.00773536	0.0013536	0.000818575	0.00127903	2.23411e-05	0.00053316	0.000133146	0.0236356	0.000412855	3.5638e-05	0.000131981	7.07321e-05
889	3	2504892	rs34556922	0.003	3.74366e-05	0.00513753	7.49566e-05	0.000607768	0.000198213	0.00618201	0.000349374	2.50665e-05	5.90221e-05	0.00049236	7.96386e-05	0.000727526	0.000425	0.000557095	0.000504413	0.000856863	0.00017897	0.000552123	0.000963582	0.000672855	0.000530301	0.000378543	0.000689993	1.46151e-05	0.000255616	5.82472e-06	0.00211902	1.1723e-05	0.000401102	0.000416113	8.66963e-05
890	3	2502197	rs11711409	0.003	0.00275107	0.00947534	0.00250583	0.000527785	0.00363469	0.0111189	0.00290589	0.000637644	0.00316632	6.46511e-05	7.29272e-06	7.14664e-05	6.92259e-05	6.62755e-05	4.53582e-05	0.00114549	5.4558e-06	5.02479e-05	9.69069e-05	7.17142e-06	9.5284e-05	4.40761e-05	6.1866e-05	6.32684e-05	0.000355994	0.000519576	0.00933981	0.000111768	0.00171085	0.00206824	0.000735712
891	3	2502255	rs11716315	0.003	0.000350359	0.00103097	5.43902e-05	0.000126371	0.000133649	0.00094834	0.00284709	8.63504e-05	0.000432032	3.17015e-05	9.99167e-06	4.04902e-05	4.13503e-05	2.65273e-05	2.50426e-05	0.000176856	6.20648e-05	3.68833e-05	4.79773e-05	0.000110478	3.34656e-05	3.04739e-05	4.4005e-05	2.11873e-05	2.18349e-05	0.000120347	0.00399578	0.000486269	0.000381934	0.000408772	0.000241482
892	11	113392994	rs2514218	0.692	0.00266771	0.000830032	0.000542576	0.000165305	0.000484156	0.000823878	0.00668193	0.00577127	0.00245945	4.27248e-05	1.58531e-06	3.79727e-05	3.85704e-05	2.29498e-05	2.08783e-05	0.00195083	3.07352e-05	4.21512e-05	4.82876e-05	0.000101641	3.48684e-05	4.31121e-05	4.21117e-05	1.06998e-05	1.39046e-06	0.00188241	0.00795382	0.000228208	0.000506146	0.000650436	0.000408968
893	11	113412443	rs4309187	0.063	0.00938239	0.00342497	0.0145881	0.00475244	0.01248	0.0037731	0.000742316	0.0159267	0.00598738	0.000343099	8.60559e-05	0.000313108	0.000374766	0.000192669	0.000206073	0.00128542	6.92111e-06	0.000610378	0.000421219	1.27783e-05	0.000161795	0.000564927	0.000645319	0.000261634	0.00268069	0.000286545	0.0153683	2.45217e-06	0.000802651	0.000987176	0.000333691
894	11	113370758	rs61902811	0.035	4.66909e-05	0.00396955	0.000501451	8.77499e-05	0.00074265	0.00602758	0.0013977	0.00448017	3.21828e-05	4.57719e-05	1.53176e-05	3.0793e-05	9.52587e-05	3.15333e-05	3.55996e-05	4.64129e-05	1.47308e-05	5.4543e-05	5.39972e-05	1.0673e-05	2.01131e-05	4.76785e-05	6.39486e-05	2.11962e-05	2.49692e-05	0.000297523	0.014071	0.000527859	0.00015614	0.000196997	2.46319e-05
895	11	113372671	rs7934649	0.031	7.51466e-05	0.00146562	0.000140741	0.000766219	0.000191054	0.00109366	0.000491168	0.00125275	4.33001e-05	0.000342279	6.04989e-05	0.000499273	0.000428688	0.00048252	0.000420762	0.000404574	0.00527258	0.000253801	0.000753157	0.00554013	0.000554032	0.000133188	0.000206457	1.61125e-05	7.13859e-07	2.58091e-05	0.00871532	9.25749e-05	0.000237891	0.000255951	7.68753e-05
896	11	113377488	rs7111031	0.031	0.000226529	0.000671908	0.000253687	0.000145684	3.88082e-05	0.0013742	0.00128627	0.00158657	0.00023162	7.0369e-06	2.29753e-06	3.07756e-06	1.48306e-05	3.3064e-06	3.06717e-06	0.000300584	1.02338e-05	4.87594e-06	2.63145e-06	3.28535e-05	6.56338e-06	2.9878e-06	4.30853e-06	2.07978e-05	0.000152098	0.000436772	0.000200808	0.000455788	0.000376644	0.000547888	0.00051599
897	11	113374847	rs4938023	0.03	0.000596099	0.00151152	0.00108093	0.00266659	0.000175416	0.00194976	0.00482162	0.013203	0.000427013	0.000874644	0.000476704	0.00116526	0.000923219	0.00073057	0.000707879	0.0040105	0.000664013	0.00151023	0.0013443	0.00182436	0.000811954	0.00151056	0.0017801	0.000121887	0.00124601	0.00268315	0.0250254	0.00119044	0.002315	0.00288449	0.00129153
898	11	113407114	rs3133388	0.015	0.000250114	0.00591949	0.000135416	0.000136255	1.42944e-05	0.00748417	0.00174004	0.000430029	0.000357961	4.42163e-05	7.62474e-06	6.21071e-05	4.35571e-05	4.00158e-05	3.07684e-05	0.000111897	9.57726e-06	3.94893e-05	5.4864e-05	8.27597e-07	5.31612e-05	3.65234e-05	4.64778e-05	2.39162e-05	0.000446538	0.000160083	0.00815085	0.00101551	8.86568e-05	9.18228e-05	7.13149e-05
899	11	113374567	rs6589379	0.009	0.000282034	0.00822929	0.00307599	0.000351921	0.00130436	0.0122144	0.00478173	0.00155388	0.000460981	0.000293176	8.73547e-05	0.000332337	0.000267414	0.000216886	0.000214603	0.00067677	0.0001577	0.000373987	0.000420374	0.000408828	0.000304105	0.000348721	0.000427454	0.00013032	0.000118531	3.55244e-05	0.00226116	0.000290376	0.00253193	0.00262292	0.0015961
900	11	113365084	rs4936275	0.007	0.00423732	0.00288396	0.00643759	0.00130305	0.00962539	0.00311324	0.00330575	0.000454903	0.0034337	0.000584184	0.00024168	0.000751276	0.000698568	0.000382932	0.000484204	0.000797339	0.000158559	0.00109001	0.000877016	0.000602286	0.000424177	0.00105391	0.00130605	0.000334507	0.00308218	0.00069244	0.00230852	0.000350011	0.00211176	0.00243225	0.000993587
901	11	113350620	rs35277073	0.006	0.00128056	0.0025444	0.004154	8.7142e-05	0.00363284	0.00322296	0.000239946	0.000674285	0.000572283	0.00025858	7.79623e-05	0.000296692	0.000366197	0.000216302	0.000241956	0.000853971	0.000294923	0.000299825	0.000345381	0.000519498	0.000147948	0.000237419	0.000362472	9.91172e-05	0.000131309	8.38023e-05	0.00518641	0.000178088	0.000981573	0.00109242	0.000868905
902	11	113364691	rs17602038	0.006	0.000120612	0.0129391	0.00070787	0.0596304	0.00143083	0.015313	0.00421315	0.00109012	0.000150871	0.00456936	0.000469414	0.00604412	0.00354012	0.00468006	0.00454105	0.00192151	0.000123959	0.00566262	0.00722079	3.12552e-06	0.00210392	0.00430509	0.00701711	0.000852558	0.0020386	0.000101271	0.0217096	0.000178924	0.00717643	0.00658265	0.00311287
903	11	113374420	rs61902812	0.006	0.000249869	0.0136355	0.000290838	0.000209098	8.78673e-05	0.0172025	0.000574861	0.000656967	0.000257495	1.8267e-05	2.46661e-06	3.6681e-05	1.28641e-05	5.34967e-05	1.7754e-05	7.69419e-05	3.99359e-05	7.61828e-06	3.15915e-05	2.9037e-05	8.88087e-05	8.7822e-06	4.67827e-06	9.74862e-07	5.37012e-05	0.000662964	0.010261	0.000516825	0.000190763	0.000222163	0.00023846
904	11	113328681	rs7948028	0.005	0.0133867	0.000106538	0.0184137	0.0103107	0.0135881	6.49169e-05	0.00109917	0.00291401	0.00776471	0.000430839	3.96471e-05	0.000407095	0.000301777	0.000257069	0.000194549	0.00232185	0.000318794	0.000670263	0.000514137	0.000852455	0.0003091	0.000618483	0.000641592	0.00119011	0.00726631	0.00064531	0.00290746	0.00012951	0.00390456	0.00394715	0.0030847
905	11	113349374	rs7110440	0.005	0.0226014	0.00215365	0.0175078	0.00782156	0.0109456	0.00276425	0.026738	0.0189432	0.0218148	0.00438451	0.00254935	0.00598604	0.00419229	0.0036827	0.00330853	0.015707	0.00498173	0.00717187	0.00582059	0.0104838	0.00331866	0.00658018	0.0085662	4.01502e-05	0.00354563	0.00325959	0.00564687	0.00101627	0.00343184	0.00367474	0.00072303
906	11	113364647	rs4245150	0.005	0.000642523	0.000269979	0.00465472	0.0135579	0.00867499	9.40859e-05	0.00302327	0.000103816	0.000186565	0.0062434	0.00100814	0.0094712	0.00357157	0.00671338	0.00707693	0.00199891	0.00570228	0.0078723	0.00984123	0.00728271	0.00375864	0.0057352	0.00985137	1.20434e-05	0.000595295	0.000170784	0.0143997	0.000239248	0.000965692	0.000523109	0.00171227
907	11	113337058	rs61902787	0.005	0.00119856	0.00531683	0.00329196	7.56369e-05	0.00251904	0.00652123	0.00474587	0.00610726	0.000335358	1.88406e-05	1.08429e-05	2.0481e-05	2.95156e-05	1.1756e-05	9.70643e-06	0.000574678	2.56784e-05	2.74352e-05	2.39336e-05	6.84322e-05	2.13879e-05	2.44387e-05	3.13901e-05	5.6756e-05	0.000140422	0.000379352	0.00887048	0.00108645	0.000924156	0.00103564	0.000891166
908	11	113365141	rs4936276	0.005	0.000110026	0.000305586	3.56771e-05	0.000171327	0.000916213	0.000508115	3.00631e-05	0.000604183	2.42647e-05	4.728e-05	9.52487e-06	5.06218e-05	4.82118e-05	3.65399e-05	3.35922e-05	4.94653e-05	3.98196e-06	5.85809e-05	5.74111e-05	2.3325e-06	3.61667e-05	4.34024e-05	7.44865e-05	7.25547e-06	8.37976e-05	6.43758e-05	0.00193813	4.3828e-05	6.07762e-05	0.00010273	2.44128e-05
909	11	113317745	rs17601612	0.005	0.00560111	0.00183088	0.0279513	0.0123934	0.0229901	0.00206864	0.00455897	0.00485036	0.00289242	0.00573351	0.0014918	0.00506598	0.00584361	0.00300689	0.00354126	0.00182664	9.03234e-05	0.00743564	0.00620232	0.000116754	0.00268269	0.00694595	0.00744973	0.00171217	0.0101503	0.000400934	0.00829038	0.000646807	0.0035511	0.00363487	0.00425757
910	11	113355736	rs6589377	0.005	0.000130117	0.00172643	4.95305e-05	0.000271563	6.79833e-05	0.00149006	0.0136047	9.05357e-05	0.000126337	1.08732e-06	2.37045e-06	6.33858e-06	2.99176e-06	1.79309e-06	3.33879e-07	0.000168494	9.5024e-06	4.17029e-06	4.7551e-06	4.47035e-07	1.17603e-06	4.6863e-06	5.55289e-06	3.97356e-05	6.53174e-05	0.000319155	0.00597247	6.097e-05	0.000239493	0.000181763	0.000259126
911	11	113334209	rs4630328	0.004	0.0157835	0.00193072	0.0618909	0.0150221	0.0793364	0.0019617	0.00319573	0.00217381	0.0119464	0.00322754	0.00138315	0.00292866	0.0057749	0.00225336	0.00234143	0.000711318	0.0029057	0.00417193	0.00453492	0.0048448	0.00159618	0.00319715	0.00358234	0.00160067	0.00575422	0.000978708	0.0203519	0.00113451	0.000601478	0.000208452	0.000439897
912	11	113344912	rs61902807	0.004	0.0381252	0.000988996	0.0466732	0.0110963	0.043921	0.00188395	0.00464731	0.00301397	0.0376493	0.0105293	0.006036	0.0110432	0.0122089	0.00720574	0.00658636	0.0159923	0.00723678	0.0149469	0.0129523	0.0147243	0.00818506	0.0131169	0.0138697	0.0017062	0.0107483	0.0079822	0.00163347	0.0125992	0.00871506	0.00748696	0.00624394
913	15	91426560	rs4702	0.477	0.0146264	0.00315467	0.0348268	0.0313684	0.0815777	0.00364524	0.0249456	0.00757533	0.00439979	0.000431725	0.000184641	0.000346369	0.00117058	0.000254342	0.000246007	0.000560851	0.000208044	0.00063579	0.00043135	0.000385104	0.000125909	0.000497449	0.000586	0.00156977	0.00220711	0.0059514	0.0352922	0.00128681	0.00350883	0.00343103	0.00288452
914	15	91418297	rs8032315	0.004	0.000106694	0.0121291	0.00109616	0.00320161	0.000617464	0.0164575	0.0141038	0.0014594	6.78729e-05	0.000781883	0.000226676	0.00100155	0.000882911	0.000601139	0.000690112	0.000711011	0.000938934	0.000957944	0.00124772	0.00145042	0.000658035	0.000781343	0.00110957	0.000122583	0.000979603	0.000261092	0.0099065	0.000132385	0.000201197	0.000201199	0.000607735
915	15	91422543	rs8039305	0.003	0.000225711	0.000302099	0.000634059	0.000518837	0.00162455	0.000106897	0.000286639	0.00405417	8.63015e-05	1.285e-05	3.43172e-06	9.05327e-06	2.01488e-05	5.59408e-06	6.8013e-06	1.66091e-05	7.56586e-06	2.11371e-05	1.35847e-05	2.2252e-05	3.65719e-06	1.46927e-05	1.8148e-05	7.05939e-05	0.000539123	0.00340886	0.0117441	0.00105575	0.000115557	9.85591e-05	0.00069645
916	15	91418394	rs8027450	0.002	0.000830964	0.012392	0.00117506	4.8087e-05	0.00176797	0.0136763	0.0233182	0.00349892	0.000743121	4.26364e-05	2.47129e-05	7.24266e-05	7.22012e-05	2.32885e-05	2.93296e-05	0.000402223	0.000256881	8.31611e-05	5.12961e-05	0.000527416	5.31084e-05	6.08173e-05	7.63027e-05	5.37143e-05	0.000165899	0.000834294	0.0154992	0.000276424	0.000678692	0.000810662	0.000508601
917	15	91425232	rs6227	0.001	0.000179475	6.70012e-05	0.000162142	1.21761e-05	0.00019625	8.5488e-05	0.0019843	0.00178184	0.000157394	2.27572e-06	1.07836e-06	3.02258e-06	3.22965e-06	1.49709e-06	1.18571e-06	5.75325e-06	3.86461e-06	3.1231e-06	2.31405e-06	9.74868e-06	1.99302e-06	2.95331e-06	3.16682e-06	2.9244e-05	0.000215976	0.00256939	0.000675172	0.000546847	4.98034e-05	5.1802e-05	3.13688e-05
918	15	91427872	rs35346340	0.001	0.00213832	0.000475515	0.0171164	0.00551256	0.0217549	5.27538e-05	0.0102752	0.0189494	0.00141317	0.00250014	0.00108623	0.00225679	0.00249615	0.00124965	0.00145686	0.00317557	0.000528752	0.00453798	0.0032469	0.00268594	0.00220187	0.00485144	0.0034763	0.000391662	0.0059498	0.0109324	0.00896999	0.0147143	0.00612824	0.00735839	0.0109579
919	3	53175017	rs1080500	0.112	0.0108698	0.00101999	0.0335046	0.0161629	0.0263251	0.00157629	0.000813812	0.0212501	0.0105334	0.0352981	0.02015	0.0382264	0.0328311	0.0269548	0.0260888	0.0103319	0.0118533	0.0424405	0.0401184	0.0180712	0.0202442	0.0403654	0.0443217	0.00857652	0.039523	0.00144905	0.0167962	0.000498677	0.0127381	0.0113437	0.00513342
920	3	52969529	rs2710313	0.08	0.00319615	0.00182815	0.00214683	0.00511892	0.00753461	0.00226252	0.000140201	0.00710472	0.00334746	0.000202602	2.45346e-05	0.000168833	0.000370871	0.000182843	0.000142187	0.00106348	6.8307e-05	0.000170944	0.000289604	3.91484e-05	0.000116129	0.000135721	0.000195985	1.28801e-05	0.00027461	9.73418e-05	0.00845036	0.000327432	0.000330756	0.000562683	0.000284594
921	3	53014657	rs2581816	0.065	0.00097038	0.00408222	0.00443109	0.008074	0.0027152	0.00484179	0.00250962	0.000830691	0.000687087	0.000359936	0.000137096	0.000521293	0.000432367	0.000394953	0.000342769	8.95876e-05	0.0024672	0.000375314	0.000666972	0.00518633	0.00057432	0.000346706	0.00038954	0.000200608	0.000312102	9.17008e-05	0.0149437	0.000208387	0.00213452	0.00214687	0.000980053
922	3	52966558	rs2581827	0.056	0.000120074	0.00827214	0.00026436	0.000261021	0.000220958	0.0101362	6.35125e-05	0.000408538	0.000122757	0.000368972	3.84557e-05	0.000557963	0.000369296	0.00060682	0.000354824	0.000433528	0.00381063	0.000215527	0.000721216	0.00316877	0.000825953	0.000142573	0.000281666	3.83341e-06	5.03478e-05	0.00033154	0.0209522	0.000687837	0.000153088	0.000129544	8.66381e-05
923	3	52969128	rs2710314	0.055	0.0113666	0.00459497	0.0315914	0.00781221	0.0151533	0.00495205	0.00193118	0.00201428	0.00695556	0.00247821	0.000495838	0.00257541	0.00241626	0.00186585	0.00190282	0.00614313	0.00100909	0.00371195	0.00347261	0.00179753	0.00128186	0.00293692	0.00421525	0.000904544	0.0018142	0.000185021	0.00102207	0.000314929	0.00543983	0.00573003	0.00266917
924	3	52968726	rs2257216	0.052	0.000631139	0.00146506	0.00075838	0.00394864	0.011328	0.00111725	0.000139341	0.00155264	0.000550956	0.00217342	0.000694755	0.00257836	0.000638172	0.00183328	0.00137711	0.00751592	0.00331401	0.00453029	0.00262488	0.0107064	0.000779908	0.00440015	0.00502765	0.000553599	0.0102315	0.00015808	0.00159012	8.41916e-07	0.00287336	0.00283127	0.00108931
925	3	52991307	rs2465101	0.052	0.000607866	0.0290714	0.000460722	7.49356e-05	0.000309857	0.0324782	0.000194552	0.00630485	0.000869717	5.82365e-05	3.9714e-05	7.03955e-05	8.51788e-05	1.51845e-05	5.44478e-05	0.000272689	0.00013283	0.000128152	0.000105514	0.000351825	1.40634e-05	0.000119908	0.000160926	3.968e-06	6.16126e-05	9.6966e-05	0.00954145	0.00158528	0.000170917	0.000238534	7.2348e-05
926	3	52994981	rs2581803	0.048	8.26749e-05	0.0044091	0.000174917	0.000167323	0.00027983	0.00447831	0.0025864	0.00364425	8.12211e-05	3.60942e-05	1.05851e-07	1.14108e-05	5.7332e-05	4.71809e-05	1.33697e-05	3.97339e-05	3.70781e-05	2.42027e-07	3.46245e-05	0.000101033	4.24234e-05	2.53448e-06	1.08429e-06	2.25941e-05	8.89217e-05	0.000101241	0.00967956	0.00088716	0.000429157	0.000499829	0.000261655
927	3	53009595	rs6801235	0.045	2.49161e-05	0.000925884	0.000192609	0.000733247	0.000148474	0.0019092	0.000632629	0.00828686	5.25394e-05	0.000136198	3.71061e-05	0.000164485	0.000162084	0.000129374	9.76867e-05	0.000775727	0.000119729	0.000159574	0.000203763	0.000215266	0.00014475	0.000133718	0.000201532	1.39e-05	0.000249683	0.000271934	0.00250161	7.75717e-05	0.00074491	0.00083053	0.000580109
928	3	52991189	rs2439434	0.043	0.000349451	0.0160399	0.0006775	0.00264943	8.41102e-05	0.0177633	0.000300261	0.00048339	0.000654437	0.000146819	2.13929e-05	9.52694e-05	0.000315532	0.000141144	0.000116863	0.000521852	0.000291056	8.7999e-05	7.84155e-05	0.000179905	9.4532e-05	4.76284e-05	8.65019e-05	1.31367e-05	0.000344038	0.000475837	0.0107301	0.00206172	0.000127551	0.000110794	9.5663e-05
929	3	52974152	rs2710346	0.035	0.000373455	0.000846371	0.000170508	0.0101117	0.000145315	0.000275657	0.000686366	0.00571693	0.00256339	0.000719308	0.000361736	1.54208e-05	0.000270022	0.000487596	0.000478044	0.000105234	0.0108032	0.00154317	0.0013507	0.0181365	0.000786594	0.0011529	0.00178918	1.54101e-05	0.000325416	0.000320988	0.0115006	0.000897187	0.0004318	0.000428087	0.000277925
930	3	52998504	rs2336670	0.034	0.000137594	0.00551188	0.000151617	0.000473419	2.01988e-05	0.00517359	0.00104006	0.00100384	0.000159484	6.07842e-05	2.32825e-05	0.000183603	4.26657e-05	9.45525e-05	0.000118979	0.000223451	4.84721e-05	0.000173762	0.000186615	0.000239068	7.58148e-05	0.000172533	0.000245525	2.35393e-05	0.000122169	0.000411022	0.00977853	0.000850842	0.000486421	0.000570932	0.000222751
931	3	52995444	rs2710326	0.032	0.00048543	0.0074966	0.0010863	0.000130363	0.00263964	0.00934082	0.00573232	0.0016767	0.000371361	3.09575e-05	1.32572e-05	3.21849e-05	5.63583e-05	2.82312e-05	1.81597e-05	0.00102432	2.03837e-05	3.88504e-05	5.36675e-05	6.77418e-05	5.54728e-05	3.78191e-05	4.62748e-05	5.1739e-06	0.000171761	0.000282016	0.00166312	7.37654e-06	0.000302094	0.000447263	0.000333904
932	3	53016552	rs2581819	0.031	8.72416e-05	0.0028989	0.000579356	0.000131334	0.000400254	0.00308242	0.00181612	0.00186025	0.000119795	6.53078e-06	1.38243e-08	2.4467e-06	8.49948e-06	5.08083e-06	3.83914e-06	2.89758e-06	1.69101e-05	4.38141e-06	7.92206e-06	3.51877e-05	3.03244e-06	2.79403e-06	2.41236e-06	2.65775e-05	0.000152469	0.000152038	0.0106477	0.000543396	0.000174512	0.000204457	4.94705e-05
933	3	53017307	rs2564930	0.031	6.76303e-06	3.43919e-05	5.82864e-05	4.30197e-05	0.000116464	0.000523925	0.00036028	0.000501992	2.78242e-05	9.69958e-05	2.59897e-05	0.000176035	8.84035e-05	0.000131791	9.42994e-05	0.000393292	0.000414514	9.84813e-05	0.00015553	0.000586145	0.000173523	7.6612e-05	0.000138013	2.72057e-05	4.24481e-05	0.000277875	0.011163	0.000208824	0.000197575	0.000217147	3.87514e-05
934	3	52996032	rs4515041	0.03	4.77259e-05	0.0134302	0.00118937	0.000556506	0.00626436	0.0160878	1.9961e-05	0.000141446	1.80104e-05	6.30142e-05	1.87764e-05	0.000125617	0.000347277	0.000209868	5.79283e-06	0.000359824	0.00783863	2.96631e-05	2.16234e-05	0.00719581	0.000733485	1.52807e-05	3.45521e-07	5.20636e-06	4.73224e-05	1.44886e-05	0.00187859	9.68354e-05	8.47527e-05	9.79654e-05	6.96999e-05
935	3	53002150	rs9823697	0.029	0.000505421	0.00247611	0.00291107	0.00597888	0.00813524	0.00206588	0.000816224	4.30536e-05	0.000528471	0.00128938	3.38727e-05	0.00108373	0.000798538	0.00122654	0.000991345	0.000649435	0.00310902	0.00140137	0.00231142	0.00462571	0.000784996	0.00122891	0.00154921	3.42381e-05	0.000741955	6.24667e-05	0.00212768	8.83108e-05	8.60542e-07	2.92156e-05	9.50606e-05
936	3	52965713	rs2710339	0.029	0.000769805	0.00524589	0.00129452	0.000230352	0.00307724	0.00733653	0.0046757	0.0118877	0.000968777	3.60239e-05	2.75642e-06	4.59221e-05	5.5065e-05	6.11824e-05	1.84367e-05	4.64125e-06	9.31069e-05	7.86269e-06	3.53758e-05	2.4376e-05	8.69301e-05	6.79446e-06	8.57236e-06	3.39844e-05	8.88575e-06	0.000380377	0.0159866	0.00114201	0.000637726	0.000744651	0.000219149
937	3	53003021	rs2245424	0.027	0.0002347	0.00339125	0.00156544	0.000423953	0.00267483	0.00387198	0.00106392	0.00221024	0.000629666	0.000199997	4.8627e-05	0.000232443	0.000270378	0.000187801	0.000143984	0.000218229	0.000240281	0.000207151	0.000285623	0.000435188	0.000226303	0.000173916	0.000250585	4.89933e-05	3.63749e-05	0.000916938	0.0145553	0.000639297	0.000238242	0.000212977	0.000312362
938	3	53007803	rs2336672	0.026	0.000170391	0.00138251	0.000190336	7.17338e-05	0.000854174	0.000804558	0.00539437	0.00929876	0.000462946	3.86287e-05	1.03986e-05	4.29724e-05	5.70634e-05	3.36554e-05	2.36286e-05	9.88718e-05	2.3768e-05	3.49203e-05	4.44013e-05	3.23568e-05	4.77925e-05	3.284e-05	4.23923e-05	1.85996e-05	0.000205897	0.000172064	0.0069356	0.00108778	0.000350591	0.000415379	0.000112395
939	3	53096230	rs2581789	0.02	6.37381e-05	0.0107908	0.000278072	0.000621098	0.00366645	0.0107234	0.0013558	0.000382657	2.84405e-05	9.26033e-05	3.31565e-05	5.20539e-05	0.000113646	0.000108492	5.27687e-06	5.98468e-06	0.00619477	1.08443e-05	0.000101056	0.00938323	0.00033522	5.34439e-05	9.91207e-06	2.65066e-06	0.000275058	5.81682e-05	0.014601	0.000291389	0.000327082	0.000346934	0.000158486
940	3	53101580	rs6799185	0.02	0.00289762	0.00256347	0.0079948	0.000174698	0.0129781	0.00289643	0.00606291	0.0210881	0.00270051	0.000124559	0.00010456	0.000161198	0.000207624	8.3903e-05	9.0566e-05	0.000176452	0.000474214	0.000223513	0.000181739	0.00139564	0.000131751	0.000210079	0.000237157	0.000240126	0.000636619	0.000523461	0.0131692	0.00034749	0.00113888	0.00123881	0.000813033
941	3	53096047	rs11915851	0.014	7.34758e-05	0.0104415	0.00050872	0.000850853	0.00270048	0.012843	0.000347147	0.000277139	3.14119e-05	0.000426478	0.000216513	0.000549691	0.00112805	0.000513916	0.000463278	0.000149649	0.0105585	0.000513149	0.000792525	0.0148623	0.000345303	0.000405058	0.000564398	1.62707e-05	0.000180762	3.84543e-06	0.0062097	2.65986e-06	0.000350884	0.000405099	0.000156614
942	3	53095879	rs11923572	0.014	2.52565e-05	0.00107136	5.858e-05	0.000319399	5.02188e-05	0.00141487	0.00156209	0.0011573	2.70021e-05	0.000216546	5.9052e-05	0.000299813	0.000303337	0.000271566	0.000209472	0.000730377	0.00149157	0.000230223	0.000357418	0.0020611	0.000241861	0.000176319	0.000278812	6.75718e-06	3.8102e-05	7.72462e-05	0.00221059	3.81838e-05	0.000110304	0.000149085	5.02509e-05
943	3	53160360	rs11713763	0.008	0.0085084	0.000313684	0.00752262	0.0127983	0.00207958	3.27751e-05	0.00739482	0.0265958	0.00793696	0.00042119	0.000121447	0.000433709	0.000725619	0.000310375	0.000317747	0.000477595	0.000340347	0.000546818	0.000638975	0.00163112	0.000259016	0.000475285	0.000602765	0.000373203	0.00105467	0.00127292	0.00351374	0.000750412	0.00198443	0.00159543	0.00357931
944	3	53027983	rs2246556	0	0.00384276	0.0211264	0.03619	0.0329403	0.0701575	0.0273233	0.000470384	0.000102246	0.00108753	0.000188959	9.83482e-06	0.000350571	0.000944442	0.000424636	7.02292e-05	0.000985086	0.000691522	0.000181575	0.000287111	0.000539312	0.00110527	0.000139296	0.000156574	0.000182158	0.00109248	8.54714e-05	0.0156013	0.000492791	0.00158956	0.00178313	0.00087163
945	3	53033081	rs9828491	0	0.000872327	0.00021071	0.000739774	0.000433717	0.00125116	0.000222228	0.000833616	0.00188412	0.000907846	2.03645e-05	2.22864e-06	2.4227e-05	2.12727e-05	1.2915e-05	1.10895e-05	8.61972e-05	4.80987e-06	3.47347e-05	2.98834e-05	1.65455e-05	1.92393e-05	2.98344e-05	3.2338e-05	0.000132553	0.00242105	0.00138113	0.00183922	0.00110885	0.000965668	0.000908889	0.000419848
946	15	78894759	rs3743078	0.171	0.000164763	0.00208559	0.000447695	0.00154824	0.00181927	0.00362634	0.00925648	0.000261576	0.000586094	1.78869e-05	5.87222e-06	1.75328e-05	2.45043e-06	3.70585e-06	4.90533e-06	0.00022575	5.62766e-06	5.63625e-06	4.43409e-06	7.83347e-06	2.12316e-05	1.04103e-05	8.78063e-06	3.73418e-05	4.63501e-05	0.0120113	0.0151938	0.00503013	0.00147227	0.00150976	0.00208544
947	15	78908032	rs8042374	0.146	2.56519e-05	0.00358267	3.08375e-05	1.35379e-05	3.10242e-05	0.00434116	0.00130449	0.000139907	1.14678e-05	5.92563e-06	8.79372e-07	8.73389e-06	6.78183e-06	9.09396e-06	3.72375e-06	4.05572e-05	2.68304e-05	1.32839e-06	5.51948e-06	2.05106e-05	1.21837e-05	8.3237e-07	2.35863e-06	5.07716e-06	6.92736e-05	0.00122597	0.00301576	8.23084e-05	0.000112005	0.000127475	0.000197482
948	15	78907656	rs6495308	0.1	0.00132137	0.00269411	0.00102148	0.000354962	0.0016107	0.00288674	0.000902206	0.00475726	0.000856551	6.86297e-05	2.51172e-05	6.20596e-05	8.68813e-05	3.34731e-05	3.05898e-05	7.91703e-05	2.8467e-06	0.000113626	7.52726e-05	1.11731e-05	4.14034e-05	0.000115518	0.000101039	5.74047e-05	0.00182011	0.00733113	0.000871301	0.00251384	0.000362871	0.000459183	0.00060806
949	15	78892661	rs7359276	0.098	0.000425279	0.0141517	0.000786471	0.00315837	0.0012825	0.0180575	0.000970997	0.00219586	0.000123889	0.000410157	0.00014314	0.000478051	0.000581581	0.000335852	0.000292396	0.000642246	8.19693e-05	0.000575771	0.000534732	1.14194e-05	0.000248974	0.000507176	0.000650844	9.0978e-05	0.00126293	0.00247496	0.0103583	0.00101296	0.00159922	0.0017318	0.00191095
950	15	78907406	rs7177514	0.085	0.000404791	0.00135384	0.0002334	0.000601515	0.000124944	0.00141486	0.00486258	0.000597522	0.000124755	0.000711997	0.00018718	0.000797736	0.000506095	0.000450109	0.000424273	0.00112292	3.67733e-05	0.000992238	0.000852241	0.000121351	0.000618726	0.000980991	0.0010409	6.6899e-05	0.000366453	0.00106844	0.00349718	0.000273481	0.00102646	0.00122378	0.000965146
951	15	78907859	rs8042059	0.083	0.000212803	0.000881687	0.000376054	8.58007e-05	0.000518987	0.000716187	0.00867327	0.000415254	0.000204138	1.26028e-05	3.45605e-06	2.24376e-05	1.64772e-05	9.37324e-06	9.38866e-06	3.92355e-05	9.83494e-06	2.01648e-05	1.78231e-05	2.38017e-05	1.2825e-05	1.77682e-05	2.28546e-05	0.000119784	0.000523418	0.00580543	0.014205	0.00200186	0.000689397	0.000740485	0.000524256
952	15	78908154	rs8043009	0.083	8.86036e-05	0.0036236	1.4178e-05	3.90646e-05	7.7961e-06	0.00436066	0.00596741	0.00158591	9.15135e-05	4.11612e-05	1.57647e-05	5.67294e-05	6.85874e-05	3.76102e-05	3.03752e-05	1.6907e-05	0.00019667	4.38576e-05	5.01061e-05	0.000275544	3.60751e-05	3.67432e-05	5.53478e-05	3.50804e-05	2.74114e-05	0.00130327	0.00385788	0.000621488	0.000233038	0.00016891	1.75992e-05
953	15	78909070	rs4887069	0.043	0.000305423	0.000997268	0.000580683	0.000573797	0.000527594	0.00106413	0.00175425	0.000880454	6.72154e-05	0.00461158	0.0029375	0.00535652	0.00390431	0.00310941	0.00370338	0.00053356	0.00294006	0.0067328	0.0056463	0.00593719	0.00305425	0.00613613	0.00658828	8.6878e-05	0.000403956	0.00233685	0.0036374	0.000535831	0.000244636	0.000123214	0.000786051
954	15	78908565	rs28681284	0.015	0.000215376	0.00726445	0.000306428	0.00016521	0.000348283	0.00946413	0.0116795	0.0065183	4.79645e-05	2.97702e-05	7.415e-06	3.53642e-05	1.5538e-05	2.16934e-05	1.0007e-05	0.000249168	0.000140899	3.7457e-05	3.46837e-05	0.000175616	4.08783e-05	3.92336e-05	4.76181e-05	2.25055e-05	0.000395275	7.12276e-06	5.49555e-05	2.37767e-06	0.000344221	0.000389992	0.00074667
955	15	78910267	rs28669908	0.013	0.00354581	5.06639e-07	0.0167398	0.0273176	0.0239073	3.03574e-05	0.0208036	0.00367414	0.00252606	0.0349104	0.0117829	0.0428678	0.0293992	0.0268617	0.0254811	0.0164011	0.00523352	0.0491479	0.0409414	0.00931434	0.0181544	0.0424179	0.0508598	0.00692784	0.043302	0.00989304	0.0454818	0.00261787	0.013564	0.0117035	0.00138631
956	15	78861918	rs1711731	0.007	7.35745e-06	0.00592262	0.00012488	2.97241e-05	1.65564e-05	0.00556889	8.92486e-05	0.00136081	3.14852e-05	1.19993e-05	1.05969e-06	1.14292e-05	1.81058e-05	1.42375e-05	4.45897e-06	3.4265e-05	3.6218e-05	1.11596e-06	7.39488e-06	8.04425e-05	2.35292e-05	2.31402e-06	2.6701e-06	7.75015e-06	0.000209034	0.000170683	0.00136882	0.000222201	5.02972e-05	7.27675e-05	6.42322e-06
957	15	78908010	rs8042494	0.006	0.000115736	0.00219582	0.000164053	2.31033e-05	0.00019436	0.00299026	0.0135384	0.000471946	4.99825e-05	2.14841e-05	6.84355e-06	2.40027e-05	4.26976e-05	2.16609e-05	1.25548e-05	7.11903e-06	2.15381e-05	1.82131e-05	2.11219e-05	2.95131e-05	1.72835e-05	1.611e-05	2.16684e-05	1.45156e-05	0.00033632	0.00105612	0.00528181	0.00102122	0.000536884	0.000535604	0.000589544
958	15	78910258	rs3825845	0.006	0.00349125	0.00858606	0.0152966	0.0161361	0.0167195	0.009129	0.0195296	0.00198997	0.00382507	0.00615798	0.00213149	0.00731813	0.00721082	0.00400942	0.00399304	0.0117458	0.00134741	0.00967727	0.00715281	0.00305307	0.00337392	0.00807346	0.0102469	0.00541439	0.0381777	0.00990555	0.067375	0.000211572	0.016793	0.0187846	0.00253443
959	15	78868398	rs2456020	0.005	0.000205003	0.00728738	0.000583646	0.000226042	0.000753241	0.00702614	0.00323689	0.00158703	0.000204653	0.000238099	1.92898e-05	0.000332589	0.000217874	0.00038468	0.000163448	2.55364e-05	0.000639351	0.000111848	0.000389579	0.000471837	0.000738472	8.43069e-05	0.000149211	1.27337e-05	0.000142284	0.000299459	0.0301681	0.000210155	0.000797438	0.00100348	0.000554182
960	15	78900909	rs7171869	0.005	0.000223513	0.00526328	0.000106062	0.000101543	6.57293e-05	0.00661542	4.72041e-05	0.000618651	0.000193082	2.89976e-05	6.12131e-06	3.63525e-05	3.57637e-05	2.32985e-05	1.97004e-05	1.30761e-05	4.21033e-06	3.78128e-05	3.15314e-05	1.37199e-05	2.01528e-05	3.23851e-05	4.16241e-05	7.02322e-06	0.000508997	0.00031236	0.00547415	0.000365186	5.94715e-05	6.12743e-05	2.81262e-05
961	15	78873119	rs569207	0.005	0.000207254	0.00676098	0.000355466	0.000149519	0.000998826	0.00690368	0.00452015	0.00091109	0.000236207	7.00152e-05	1.3886e-05	8.66437e-05	9.34862e-05	0.000112056	4.52015e-05	0.000409272	0.000272522	3.86521e-05	9.57262e-05	0.00043822	0.000156676	3.68446e-05	4.93388e-05	1.70307e-05	9.99419e-05	2.95276e-05	0.014483	0.000372754	0.000775389	0.00090822	0.000373587
962	15	78875623	rs1700006	0.005	1.02259e-06	0.00265838	0.000277736	5.63231e-05	0.000653788	0.00347102	0.00102806	0.000909641	7.67224e-05	1.56024e-05	1.48272e-05	1.12723e-05	3.58096e-05	2.15089e-06	1.71142e-05	0.000318117	1.38576e-05	4.94223e-05	5.881e-05	2.11077e-05	2.04961e-05	5.81623e-05	5.35792e-05	1.6206e-05	4.49452e-05	0.000197555	0.00125325	0.000453938	0.000322195	0.000380805	0.000268375
963	15	78873976	rs637137	0.004	2.97621e-05	0.00215061	0.00023743	0.00653836	0.00648184	0.00340809	0.000316339	4.70458e-06	2.67043e-05	0.00162593	5.8668e-05	0.00212007	0.00105338	0.00208269	0.0014072	3.88012e-05	0.00844645	0.000972715	0.00335589	0.00380351	0.001088	0.000600952	0.00100064	5.12146e-06	0.000711811	6.28005e-06	0.000232331	0.000101676	0.000106972	9.58056e-05	3.33728e-05
964	15	78891627	rs12910984	0.004	0.000229989	0.0028504	0.00100746	0.000680796	0.000601816	0.00347	0.00525083	0.000871174	0.000203394	0.000601133	0.000280293	0.000707542	0.00059334	0.000380324	0.00045157	0.000782239	0.000364297	0.00090806	0.0008539	0.000809947	0.000449264	0.000788944	0.00105402	0.000114894	0.00111732	0.000329316	0.00470239	6.5261e-05	0.000899725	0.00113377	0.000515671
965	15	78870803	rs576982	0.003	0.000160513	0.00607589	0.00019166	5.78683e-05	0.000218585	0.00740641	0.00179769	0.00406358	0.000177035	3.95373e-05	1.25388e-05	5.76321e-05	6.87189e-05	5.47558e-05	3.42734e-05	6.67719e-05	0.000263392	3.63436e-05	6.69482e-05	0.00040762	6.92793e-05	3.18603e-05	4.71025e-05	1.13684e-05	9.02428e-05	0.000391033	0.00187072	0.000179727	4.80395e-05	4.02224e-05	2.35329e-05
966	15	78863472	rs667282	0.003	0.00894443	0.00559889	0.0156218	0.000529945	0.0168396	0.0051057	0.00530941	0.00477216	0.00987671	1.76569e-05	1.12761e-05	1.1228e-05	1.82113e-05	1.12125e-05	8.1538e-06	0.00232826	6.22656e-05	1.35615e-05	1.37668e-05	0.000132524	1.76094e-05	2.70118e-05	2.75781e-05	0.000195346	0.000903007	0.000265393	0.0252924	1.22152e-05	0.00331221	0.00379984	0.00138319
967	15	78899213	rs7183604	0.003	5.10045e-05	0.00337937	1.89897e-06	4.00777e-05	2.73436e-05	0.00546023	0.000558164	0.00268165	8.4375e-05	2.30358e-05	8.18916e-06	2.91882e-05	4.53481e-05	3.49427e-05	1.76246e-05	6.142e-05	0.000114699	1.89122e-05	3.21188e-05	0.00015658	3.34114e-05	1.62759e-05	2.38883e-05	5.03109e-06	0.000100274	0.000216435	0.0040468	9.32673e-05	6.6075e-06	1.25433e-05	2.42837e-05
968	3	180623255	rs34796896	0.034	0.000243385	0.00168541	1.79014e-05	0.00010287	7.34157e-05	0.00314021	0.00191929	0.00396433	0.000291498	5.54734e-06	4.44581e-06	3.42686e-06	1.48585e-05	2.84897e-07	2.94253e-06	0.000209474	7.84174e-07	1.09534e-05	6.38905e-06	4.54154e-06	8.44622e-06	8.48647e-06	1.13137e-05	2.00594e-05	0.00027008	0.0011343	0.0222904	0.0011691	0.000198841	0.000228005	0.000209522
969	3	180599318	rs13096210	0.025	0.000729131	0.00357892	0.0011844	0.00147672	0.00139836	0.00431538	0.000849165	0.0020197	0.000747822	0.000694252	0.000467452	0.000752332	0.00115427	0.000459432	0.000693685	3.11444e-05	0.0014368	0.00114421	0.000957575	0.0028543	0.000267081	0.000978321	0.00129691	7.74347e-05	0.000546847	0.000242484	0.000457227	0.000173965	0.000474827	0.000488132	0.000118408
970	3	180630565	rs1805579	0.018	0.00562108	7.81119e-05	0.00956505	0.0298443	0.00595158	1.4957e-05	0.000822663	0.00612921	0.00689346	0.0186735	0.00804539	0.0176333	0.0262298	0.0141908	0.0171941	0.0173517	0.0200829	0.0176482	0.0171453	0.0350849	0.0066914	0.0166699	0.0189092	0.000105221	0.00935852	0.0101312	0.0107557	0.0125423	0.00616601	0.00515047	0.0112782
971	3	180619924	rs13085612	0.017	0.000162351	0.000326693	0.000382252	0.000389125	0.000627011	0.000290245	0.00213112	0.000263035	0.00010664	1.51954e-05	2.94107e-06	2.47154e-05	2.41818e-05	1.6834e-05	1.44231e-05	4.41658e-05	8.39459e-05	1.47021e-05	2.40732e-05	7.79196e-05	1.5565e-05	1.25029e-05	1.97121e-05	5.69084e-05	0.000329835	0.000199954	0.0120075	0.000255215	0.000321172	0.00030037	0.00018104
972	3	180622375	rs7652884	0.017	0.000696819	0.0139975	0.00156055	0.000587653	0.0014702	0.0163882	0.000672907	0.00404684	0.000793128	7.28171e-05	2.03578e-05	0.000104927	7.06367e-05	6.32228e-05	5.75802e-05	0.00191721	5.83496e-05	0.000110288	0.000138657	0.000167351	0.00010399	9.8876e-05	0.000143684	8.02164e-05	0.000557761	1.90514e-05	0.0104302	9.32924e-05	0.0020587	0.00246336	0.000935314
973	3	180624810	rs62291413	0.017	2.44868e-05	0.00110805	5.72503e-05	0.000117733	0.000106933	0.00131935	0.00469445	2.1561e-05	3.56856e-05	2.35329e-05	2.79585e-06	3.77133e-05	1.41016e-05	2.75217e-05	1.92435e-05	1.30933e-05	0.000126888	1.76182e-05	3.03313e-05	0.000107889	3.17614e-05	1.28914e-05	2.33807e-05	6.90363e-06	6.92825e-05	0.000171232	0.00903919	0.000382823	0.000141114	0.000153917	0.000107153
974	3	180589804	rs62291394	0.017	0.00858834	0.00196464	0.0323358	0.00342613	0.015679	0.00175841	0.000222113	0.00511447	0.0130112	0.0133115	0.00584138	0.0175751	0.00803973	0.0102224	0.0141036	0.00443106	0.00408712	0.0193478	0.0193238	0.00710361	0.00809376	0.0180573	0.0205096	0.00045252	0.00169325	4.62818e-05	0.00333899	0.000193169	0.00280216	0.00356013	0.000822514
975	3	180599791	rs6794213	0.016	0.000166772	0.00358188	0.000278989	4.71545e-05	0.000133186	0.00321001	0.00819616	0.000382734	0.00015475	4.27347e-05	2.1508e-06	1.59491e-05	5.17067e-05	3.7178e-05	9.20601e-06	6.87104e-05	0.000344106	1.50224e-05	3.00569e-05	0.000372221	3.69377e-05	1.3839e-05	1.62142e-05	2.02766e-06	0.000345548	0.00159848	0.0128963	0.00160413	0.000133705	0.000149701	4.64688e-05
976	3	180627452	rs4854998	0.016	0.000907991	0.00952762	0.0259766	0.0634405	0.0196254	0.011745	0.000927234	0.015465	0.00173581	0.00231739	0.000299979	0.00209107	0.00290278	0.00172179	0.00165604	0.000720283	0.000108262	0.00262641	0.00317321	0.000172825	0.00113639	0.00223947	0.0029192	0.000520045	0.00729651	0.000702162	0.0259113	0.000616171	0.0016211	0.00145358	0.00104973
977	3	180590297	rs34312605	0.016	0.000470448	0.00427501	0.00131023	0.000442691	0.0039924	0.0043097	0.0142186	0.00223529	0.000457829	0.000104906	1.11943e-05	7.07733e-05	9.24277e-05	8.46961e-05	5.542e-05	0.000155295	6.98451e-05	6.90392e-05	0.000105835	0.000144799	5.54703e-05	7.49142e-05	9.78974e-05	0.000126951	5.87045e-05	0.000108346	0.0105325	0.0001633	0.000630215	0.000640027	0.000120968
978	3	180657880	rs1805573	0.016	0.000247123	0.00703165	0.000743149	0.000707611	0.00484793	0.00764135	0.00189711	0.00363818	4.82518e-05	0.000158938	3.11411e-07	0.000161742	0.000100275	0.000168665	8.79794e-05	0.000892291	0.000910106	8.52395e-05	0.00026377	0.00130845	0.000352868	5.65213e-05	0.000106512	2.8151e-06	0.000140669	0.000116188	0.0173879	0.000327481	0.00026493	0.000154519	0.000119195
979	3	180625961	rs4854997	0.015	0.000250465	0.00606981	0.000303832	4.64609e-05	0.000565185	0.00744417	0.00316422	0.00457171	0.000280805	3.36557e-07	3.83066e-06	1.65566e-06	3.02482e-06	4.68374e-06	2.26486e-07	0.000201429	9.56835e-06	1.07065e-05	6.01879e-06	2.35291e-05	1.40641e-06	1.017e-05	1.29142e-05	6.04137e-07	4.9826e-05	5.58421e-06	0.00174567	6.95884e-06	0.000269082	0.000326753	0.000172711
980	3	180651870	rs13097727	0.015	0.0032366	0.00896196	0.00826525	0.0120953	0.00882689	0.0102535	0.0066442	0.00517689	0.00198407	0.00218257	0.000536338	0.00229963	0.00207424	0.00154523	0.00166202	0.00276458	0.000102544	0.00338414	0.00309309	0.000362073	0.001295	0.003067	0.00365946	0.000397114	0.00378573	0.000147811	0.0150603	4.40516e-07	0.00188268	0.00229456	0.000671886
981	3	180654807	rs10490806	0.015	0.00109291	0.00832349	0.00429589	0.0099463	0.00589159	0.0106069	0.00699515	0.00546496	0.000813264	0.00375383	0.000865532	0.00463069	0.00466372	0.00397318	0.00390627	0.00261003	0.0073696	0.00462549	0.00651046	0.0124389	0.00276286	0.00355385	0.00537935	1.33495e-05	0.00031546	0.000673684	0.0310495	0.000699259	0.000400405	0.000226628	0.00169757
982	3	180654916	rs756391	0.015	0.000466742	0.0010386	0.000218161	0.00231423	0.00016458	0.00224645	0.00418128	9.57046e-05	0.000315836	0.000692338	0.000275491	0.00109516	0.00118297	0.000822939	0.000957644	0.00176887	0.00549755	0.000671431	0.00136128	0.00716853	0.000638789	0.000589133	0.000883292	7.15868e-05	0.000407227	0.000228188	0.00428542	0.000339794	0.00138268	0.00140975	0.000625465
983	3	180614218	rs62291407	0.015	5.68646e-05	0.00473711	0.000272219	0.00143768	0.000321919	0.00343537	0.000207614	0.000342151	5.78987e-05	0.00151	0.000110213	0.00224131	0.0011804	0.00240159	0.00150329	0.000208944	0.00608849	0.000993928	0.0028629	0.00454601	0.00223233	0.000619303	0.00120225	6.23966e-06	0.000167861	0.000117063	0.0283261	0.000235121	0.000109306	0.000228995	0.000355532
984	3	180616616	rs35709455	0.015	0.00178018	0.00679898	0.00297618	0.000115715	0.0034235	0.00637753	0.00162817	0.011842	0.0018247	0.000429101	0.000636203	0.000678841	0.00104655	0.000422115	0.000497292	0.00176859	0.0151779	0.000782065	0.000610096	0.0283623	0.000304103	0.000616743	0.000881752	2.79925e-05	0.000110264	0.00176994	0.0403013	0.000483243	0.000519255	0.000430072	0.00116655
985	3	180633485	rs1805564	0.014	0.000693925	0.0152203	0.00272129	0.00186183	0.00699578	0.0182275	0.0174468	0.00464666	0.000575325	1.76207e-05	4.9607e-05	8.22805e-05	4.56946e-05	2.24554e-06	2.23011e-05	0.000897149	0.00269392	7.13184e-05	6.74138e-06	0.00424361	5.57071e-05	6.81781e-05	7.75119e-05	0.000121449	0.000123596	0.000101841	0.0180277	0.000175853	0.00209931	0.00244727	0.0011987
986	3	180647410	rs1805589	0.014	0.00194005	0.00728562	0.00565094	0.0397818	0.00586486	0.0084296	0.000101931	0.0161017	0.0019255	9.69702e-05	0.000109402	0.000219229	0.000256975	3.88925e-05	2.09832e-05	0.00219672	0.000315555	0.000315269	0.000213417	5.97835e-05	0.000351537	0.000309261	0.000421017	0.000201354	0.000640749	3.1532e-05	0.00919515	1.07074e-05	0.00158557	0.00189443	4.92167e-05
987	3	180658176	rs1805574	0.014	0.00010545	0.00163051	0.000204089	0.00103878	0.000230077	0.00166869	0.000505146	0.000520419	0.000126019	1.67768e-05	3.96027e-06	2.97811e-05	4.80954e-05	5.23224e-05	3.09166e-05	0.000591945	0.000770362	2.85497e-06	5.18006e-05	0.000742171	4.12762e-06	1.11531e-05	3.0261e-06	1.78599e-05	0.000115567	4.6653e-05	0.00151449	5.21416e-05	0.000389233	0.000526302	6.0753e-05
988	3	180613118	rs13098541	0.014	0.000871196	0.0129935	0.000430774	0.0147477	0.00159904	0.015607	0.0523928	0.0170329	0.00134757	0.000331389	1.6728e-05	0.000475207	0.000219813	0.000237388	0.000245502	0.00138902	5.59466e-05	0.000461912	0.000422721	0.000427102	0.00020514	0.000326399	0.00051079	0.00123003	0.00184788	0.000695558	0.0225963	6.16682e-05	0.00756393	0.00612889	0.00555092
989	3	180615583	rs34133935	0.014	0.000924216	0.00427091	0.00121607	0.000203245	0.000990488	0.00456806	9.14838e-05	0.00559774	0.00100727	1.08827e-05	1.00808e-05	7.27968e-06	2.78451e-05	7.48452e-06	5.63971e-06	0.000709118	4.04295e-05	1.79533e-05	1.82712e-05	9.56794e-05	1.33819e-05	1.87965e-05	2.17563e-05	1.45651e-05	3.38666e-05	0.00074821	0.00965172	0.000358228	0.000467855	0.000600649	0.00036851
990	3	180614002	rs62291406	0.014	7.70289e-05	0.000419557	4.84136e-05	0.000165833	9.79428e-05	0.000126183	5.00316e-05	0.000641218	7.34486e-05	1.55754e-05	1.40578e-05	3.29483e-05	5.70035e-05	2.57127e-05	3.4219e-05	0.000277995	0.000358496	2.27649e-05	3.21914e-05	0.00045922	2.53192e-05	1.89183e-05	2.67792e-05	4.70158e-06	8.93488e-05	8.13021e-05	0.00165474	0.000309022	0.000127467	0.000140928	3.4194e-05
991	3	180632030	rs1805584	0.013	0.0120955	0.0155654	0.0167707	0.00190878	0.00492927	0.0185048	0.00990878	0.0531474	0.0123714	0.000523196	0.000298285	0.00065614	0.000812567	0.000397165	0.000411675	0.00616382	0.00195543	0.000923295	0.000823373	0.00446401	0.000535687	0.000730578	0.00101874	0.000187133	0.00168828	0.000929151	0.00875109	0.00104868	0.00204391	0.00252173	0.00160079
992	3	180637665	rs11717953	0.013	0.000383604	0.00759372	0.000935176	2.79001e-05	0.0027018	0.00755769	0.00156017	0.00743751	0.000504288	1.97394e-05	4.24203e-06	2.26573e-05	2.76481e-05	2.27374e-05	1.464e-05	0.000146064	0.000133949	2.04342e-05	3.01583e-05	0.000251188	2.17029e-05	2.00599e-05	2.86938e-05	8.43964e-06	1.74814e-05	6.55069e-05	0.0148594	0.000108636	5.69453e-05	5.55562e-05	0.000100594
993	3	180639252	rs1805567	0.013	1.5385e-05	0.00576273	8.48705e-05	0.00180039	0.000261145	0.00585768	0.00475542	0.000180495	4.03984e-06	7.5272e-05	9.77886e-06	8.31923e-05	7.97568e-05	7.04748e-05	6.39141e-05	0.000174886	0.000262091	8.75474e-05	0.000130814	3.84608e-05	2.49306e-05	6.68323e-05	0.000106861	2.60976e-05	1.16871e-05	1.6361e-06	0.000542432	4.98695e-05	0.000707367	0.000744006	0.000540462
994	3	180641807	rs34161981	0.013	9.50475e-05	0.00075464	4.92753e-05	4.70085e-07	0.000150688	0.00156064	0.0113356	0.00310371	0.000130821	1.29745e-06	5.43662e-06	1.32511e-05	2.37668e-06	4.01086e-06	6.25011e-06	1.52751e-05	9.3393e-05	6.94388e-06	1.85193e-06	0.000197228	2.39018e-06	6.06588e-06	8.15943e-06	2.95368e-05	5.05063e-05	0.000546137	0.00906083	0.000395982	0.000277514	0.000341468	0.000134138
995	3	180664162	rs12186104	0.013	0.0012252	0.0121327	0.00187483	0.000805838	0.000246443	0.0156871	0.000130165	0.0035427	0.00133182	0.00318173	0.000502111	0.00473984	0.00353124	0.00403049	0.00283124	6.14431e-05	0.0111603	0.00254472	0.0069508	0.0149525	0.00743516	0.00202714	0.00308599	5.66249e-05	0.00167984	0.000163236	0.0294577	0.000610712	0.000149211	9.96981e-05	7.9426e-05
996	3	180606092	rs35023816	0.013	1.05757e-05	0.00370932	4.77536e-05	4.44297e-05	6.10031e-05	6.9797e-05	0.00534578	0.000365466	7.17072e-06	5.6086e-06	3.13383e-07	3.72209e-06	7.71313e-06	5.08095e-06	2.31928e-06	8.54195e-05	6.4919e-06	2.28977e-06	7.48938e-06	1.03174e-05	5.33639e-06	5.30854e-08	3.35125e-06	2.40684e-05	4.2906e-05	0.000402307	0.00853449	0.000471598	0.000475965	0.000535525	0.000328077
997	3	180607638	rs62291401	0.013	0.000124557	0.00337631	1.03042e-05	1.54129e-05	0.000266252	0.00486475	0.00163163	0.00397125	0.000152472	1.77471e-05	1.01677e-06	2.09804e-05	2.24922e-05	2.62491e-05	8.38607e-06	4.26046e-05	1.006e-05	9.10019e-07	1.32967e-05	0.000115386	3.18079e-05	1.29308e-07	2.54129e-06	1.0349e-05	7.52559e-05	0.000233869	0.000439197	0.000322448	9.77046e-05	0.000162654	1.73296e-05
998	3	180629399	rs1805562	0.013	1.77454e-05	0.00261816	0.00013255	0.00318973	0.000680357	0.0032375	0.0077897	0.00079539	0.000117239	0.00101665	0.000387576	0.00150364	0.00106907	0.000899025	0.00112129	0.000502757	0.00315616	0.0013747	0.00149765	0.00425281	0.000598579	0.00104141	0.00167845	0.000113178	0.000142028	0.000211771	0.00681788	0.000136067	0.000761703	0.000787295	0.000384942
999	3	180604010	rs35788298	0.013	9.15797e-05	0.00252658	1.49086e-05	0.000221005	0.000307286	0.00421599	0.00396318	0.000121644	0.000165466	2.62059e-05	1.38737e-05	3.26034e-05	6.0281e-05	2.29063e-05	2.33211e-05	0.000311461	0.000244585	3.41904e-05	5.43217e-05	0.000403393	4.23251e-05	3.07563e-05	3.89201e-05	1.24754e-05	9.57714e-05	2.29571e-05	0.00515848	0.000130399	7.55023e-05	3.05846e-06	9.33586e-05
1000	3	180607245	rs62291400	0.013	0.0137535	0.00424831	0.015336	0.00202452	0.00165179	0.00616983	0.00205313	0.0268452	0.0231217	0.000593553	0.000419359	0.000727474	0.000862784	0.000447991	0.000530185	0.000199505	0.00155059	0.00112191	0.000892857	0.00414396	0.000414651	0.00100426	0.00135686	0.000163007	0.000923898	0.000294271	0.0036249	0.00126055	0.00120305	0.001346	0.000597218
1001	3	180622897	rs71312197	0.012	0.00089651	0.0100164	0.00206906	0.00020475	0.00225359	0.0134594	0.00326227	0.00755857	0.00127804	3.93438e-05	3.43246e-05	5.19251e-05	7.91102e-05	1.79229e-05	4.03812e-05	0.00105357	0.000441962	8.7353e-05	9.62598e-05	0.000846276	4.90845e-05	7.48015e-05	0.00011099	1.3433e-05	1.19682e-05	0.000369848	0.00810337	0.000166838	0.00158106	0.00193355	0.000797748
1002	3	180651723	rs13093137	0.012	0.000151208	0.001729	0.000141827	0.000128718	0.000300342	0.00184873	0.00333803	0.000846203	2.75481e-05	5.39306e-06	1.11584e-06	7.14185e-06	7.08969e-07	8.85106e-07	1.12108e-06	0.000196679	4.94219e-05	5.8203e-06	6.68922e-06	8.85308e-05	1.62236e-06	1.18902e-05	4.51785e-06	4.67171e-05	0.000170167	0.000306221	0.0022724	8.41995e-05	8.86172e-05	8.81404e-05	5.88605e-05
1003	3	180629092	rs34312705	0.011	0.000182755	0.00962131	0.000229714	0.000165445	7.73044e-05	0.011594	0.0176042	0.00576939	0.000208333	3.37816e-05	3.67498e-05	5.28538e-05	9.99991e-05	2.94864e-05	3.47263e-05	8.2159e-06	0.000362366	6.45631e-05	4.2919e-05	0.000764203	1.13667e-05	6.43476e-05	8.20659e-05	7.29115e-05	0.0002303	0.000429207	0.00474951	0.000274084	0.000806696	0.000783284	0.000450813
1004	3	180620256	rs13086336	0.011	0.000123742	0.0123073	0.00142126	0.000816075	0.00793756	0.0135976	0.00268877	0.000709366	9.02079e-06	2.94106e-06	3.23969e-07	1.65704e-05	8.65313e-05	3.92576e-06	7.14557e-07	0.000176823	0.000544553	3.89747e-06	3.04542e-07	0.000491495	5.29569e-05	4.82e-06	1.18885e-05	1.54163e-05	1.32053e-05	8.41685e-05	0.0074878	4.85741e-05	0.000106391	9.30615e-05	0.000241476
1005	3	180693504	rs1805606	0.011	0.000590692	0.00330085	0.00191428	0.00137073	0.00525851	0.00421029	0.00116464	0.00224343	0.000550296	0.000462455	4.97203e-05	0.000647204	0.000536519	0.000644031	0.000394831	0.00101609	0.00302174	0.000329841	0.000976049	0.00243509	0.00100765	0.000233061	0.000395577	1.17231e-05	9.05618e-05	9.45399e-05	0.0127887	0.000208894	0.000476104	0.000775505	0.000270117
1006	3	180623491	rs7645677	0.011	0.00014203	0.00632253	0.000251619	0.00203241	0.000385531	0.00974899	0.000201475	0.000391286	0.000213682	0.000179123	6.59062e-05	0.000196091	0.000233636	0.000128548	0.000165277	0.000288117	0.000158816	0.000271387	0.000299174	0.000352516	6.3654e-05	0.000243285	0.000335123	3.80987e-05	0.000189821	0.000441663	0.000718832	0.000423199	0.00130181	0.00145293	0.000718065
1007	3	180588841	rs875250	0.011	0.00371385	0.0136789	0.00444105	0.0018413	0.00334658	0.0175575	0.00177056	0.0168813	0.00446338	5.13187e-05	8.20975e-05	3.04589e-05	0.000105476	8.56416e-05	2.03708e-05	0.000438118	0.000927908	0.000144793	5.68926e-05	0.00215209	0.000112417	9.72399e-05	0.000191147	7.94428e-05	0.00073992	0.000467949	0.022376	0.000570584	0.000894402	0.000818927	0.000377661
1008	3	180617690	rs11715430	0.011	0.000419884	0.00449172	0.000193575	9.43092e-06	0.000272972	0.00579293	0.00118627	3.32296e-05	0.000157241	3.90003e-06	1.84104e-06	7.95533e-06	1.03922e-05	8.5143e-06	5.53225e-06	7.29482e-05	0.000143274	6.09207e-06	5.11252e-06	0.000225724	9.87278e-06	8.15614e-06	4.39578e-06	2.66051e-05	0.000177181	0.00113017	0.0112109	0.000227144	0.000363512	0.000469577	0.000512186
1009	3	180672927	rs35751112	0.01	0.00135213	0.0164579	0.00264166	0.00265804	0.0054139	0.020422	0.0451507	0.00847212	0.00160605	7.76984e-05	1.22878e-05	0.000102939	8.03621e-05	7.07689e-07	8.1162e-05	0.000235269	0.000439204	0.000166648	0.000174725	0.00034176	5.12723e-05	0.000124146	0.000192297	0.000200017	0.000445273	9.09157e-05	0.0244688	0.000687913	0.00294653	0.00298836	0.00132678
1010	3	180673936	rs1805604	0.01	4.77927e-05	0.00455135	7.52322e-06	0.00375257	0.000294521	0.00523621	8.1297e-05	0.00161681	0.000333376	0.00216489	0.000437627	0.00239768	0.00243828	0.00187738	0.00206421	0.000946723	0.00208218	0.00252323	0.00346931	0.00350158	0.00143952	0.0018463	0.00295018	2.43539e-05	0.000267162	0.000143149	0.00924596	0.000125068	0.000143666	5.15431e-05	0.000173826
1011	3	180696550	rs62291435	0.01	0.0017645	0.00773167	0.00352057	0.00123249	0.00301821	0.00868754	0.00108738	0.00621226	0.00167892	0.000186747	6.60804e-05	0.000281119	1.92104e-05	0.000264849	0.000159247	0.001686	1.53389e-06	6.00703e-07	0.000339172	0.000191981	0.000365474	7.10599e-06	4.10378e-05	0.000139966	0.000450954	1.7473e-05	0.00653225	3.9259e-05	0.00196137	0.00232653	0.000794755
1012	3	180624900	rs62291414	0.01	6.40126e-05	0.00615072	3.49404e-05	0.000104834	0.000135678	0.00850844	0.000376955	0.000614352	8.37354e-05	6.20543e-05	7.18471e-06	8.3477e-05	9.30604e-05	0.000106152	4.64764e-05	4.21334e-05	0.000509467	2.40352e-05	8.58873e-05	0.000349097	0.000129969	1.60871e-05	3.30002e-05	8.76142e-06	9.99158e-05	0.000632488	0.0168062	0.000262823	6.712e-05	0.000105093	6.72457e-05
1013	3	180625279	rs35014965	0.01	2.03946e-05	0.00684848	5.00197e-05	4.26783e-05	0.000212058	0.00771159	0.00473788	0.00496805	8.48877e-06	2.4754e-05	4.94513e-06	3.22573e-05	3.37343e-05	2.91718e-05	1.68496e-05	0.000137363	2.47468e-05	1.94442e-05	3.59695e-05	7.94884e-06	4.63386e-05	1.6756e-05	2.52713e-05	6.78711e-06	7.55372e-05	0.000475213	0.00489646	0.000300789	4.54653e-05	5.27501e-05	6.07325e-05
1014	3	180673962	rs1805605	0.01	0.0011307	0.0164138	0.00309297	0.00110922	0.00565781	0.0196	0.00112403	0.0019338	0.000902029	0.000661737	0.000226388	0.000732042	0.000962281	0.000484522	0.000622909	0.000556912	0.00119474	0.000916812	0.00118066	0.00264456	0.000539849	0.000788108	0.00103936	6.27284e-05	0.000259732	0.000111082	0.0152243	0.000291903	0.000818405	0.00102264	0.000426032
1015	3	180678965	rs35815802	0.01	0.00173427	0.0161085	0.00275433	0.00171885	0.00586853	0.020517	0.00151359	0.00650981	0.00133192	2.20884e-05	2.32756e-05	7.03863e-05	4.18436e-05	8.58493e-05	2.92698e-05	0.000440692	3.6116e-05	6.68105e-05	3.33744e-05	8.75071e-05	0.000143369	6.10969e-05	3.73882e-05	2.09931e-05	0.000310973	0.00059034	0.001625	0.000274615	0.000783151	0.000965691	0.000854734
1016	3	180638885	rs9859769	0.009	0.000314546	0.0122371	0.00519306	0.0029215	0.0119007	0.0146276	0.00710154	0.000813443	6.62012e-05	5.51685e-05	2.79112e-05	5.2521e-05	0.000194144	3.68243e-05	5.67291e-05	0.000377893	0.000554884	8.13324e-05	0.000107724	0.000866683	2.17074e-05	6.9661e-05	8.89233e-05	0.000122024	0.000242316	0.000412886	0.0195334	0.000622469	0.00158475	0.00188158	0.00128914
1017	3	180592360	rs7630922	0.009	8.31811e-06	8.31485e-05	8.00183e-05	0.000304257	0.00220659	0.00101286	4.26346e-05	0.00022531	4.67109e-05	0.000148902	4.38633e-05	0.000221149	0.000201435	0.000189251	0.000167528	0.000300359	0.002559	0.000152057	0.000252114	0.00279064	0.000141086	0.000106613	0.000187144	2.37761e-06	2.31289e-05	8.95362e-06	0.00448528	0.00010836	3.77977e-05	6.68676e-05	2.00558e-05
1018	3	180610967	rs34315079	0.009	0.00112184	0.0106789	0.00213615	0.000184623	0.00158179	0.0144471	0.00328513	0.00375416	0.00127008	1.72285e-05	1.81515e-05	1.65133e-05	3.66601e-05	6.50616e-06	1.33761e-05	0.000589142	2.0952e-05	5.46643e-05	3.73609e-05	0.000129459	4.89526e-08	5.52145e-05	6.53816e-05	2.20543e-06	0.000332067	0.000386388	0.00335881	0.000305014	0.000635358	0.000867549	0.000358295
[truncated: 4,573 more rows]

## Sheet: Table C - 31_candidate_SNPs
chr	pos	variant_id	Annotation	Closest Gene	ref.allele	alt.allele	pip	Plausible Target Gene	GTEx_Brain_eQTL	GTEx_Brain_eQTL_Genes	fetal_brain_eQTL	fetal_brain_eQTL_Genes	CMC_eQTL	CMC_eQTL_Genes	promoter_10kb	HiC_ex	HiC_hippo	fetal_marks	adult_marks	best_cell_type
[truncated: 31 more rows]
